# Supplementary material for: Campylobacter jejuni 11168H Exposed to Penicillin Forms Persister Cells and Cells With Altered Redox Protein Activity
Source: Front Cell Infect Microbiol. 2020 Oct 19;10:565975. doi: 10.3389/fcimb.2020.565975 (PMC7641608; doi:10.3389/fcimb.2020.565975)
Supplement: Supplementary file 1 [file Table_1.xlsx]

## Sheet: Supplementary Table 1.
Supplementary Table 1. Proteomic data for control and penicillin treated samples
Supplementary Table 1.A. Proteins detected by mass spectrometry in the control and in the penicillin treated (Pen) samples. Color coding is shown in columns AC-AE.
Supplementary Table 1.B. Significantly regulated proteins in the penicillin treated samples (Pen) compared to control samples. Color coding is shown in columns AL-AN, COG categories and localisation are detailed in columns AC-AG.

## Sheet: Supplementary Table 1.A.
Supplementary Table 1.A. Proteins detected by mass spectrometry in the control and in the penicillin treated (Pen) samples. Color coding is shown in columns AC-AE.												Normalised abundances												Differential expression_Control vs Pen
Locus	Accession	Gene name	Protein product	Length (amino acid)	Protein name	Localisation (* may have multiple localisation sites)	Score (Localisation)	COG cat	eggNOG description		Locus	Control_1	Control_2	Control_3	Control_ Mean	rank (abundance)	Pen_1	Pen_2	Pen_3	Pen_ Mean	rank (abundance)		Locus	FoldChange	rank (significance)	q value
Cj0001	J7RYG7	dnaA	YP_002343473.1	440	chromosomal replication initiation protein	Cytoplasmic	9.97	L	it binds specifically double-stranded DNA at a 9 bp consensus (dnaA box) 5'-TTATC CA A CA A-3'. DnaA binds to ATP and to acidic phospholipids		Cj0001	0.0159649	0.017779	0.032053	0.0219323	650	0.0129884	0.0155157	0.010155	0.0128863	770		Cj0001	0.5876		0.267805		Color code	Fold change
Cj0002	J7QVH5	dnaN	YP_002343474.1	355	DNA polymerase III subunit beta	Cytoplasmic	9.97	L	Confers DNA tethering and processivity to DNA polymerases and other proteins. Acts as a clamp, forming a ring around DNA (a reaction catalyzed by the clamp-loading complex) which diffuses in an ATP-independent manner freely and bidirectionally along dsDNA. Initially characterized for its ability to contact the catalytic subunit of DNA polymerase III (Pol III), a complex, multichain enzyme respons…		Cj0002	0.186005	0.0958489	0.140559	0.140804	163	0.00657495	0.00546021	0.0144703	0.00883514	878		Cj0002	0.0627	7	0.0471458			Significantly upregulated	(∞ detected in Pen only)
Cj0003	J7S0D5	gyrB	YP_002343475.1	769	DNA gyrase subunit B	Cytoplasmic	9.97	L	A type II topoisomerase that negatively supercoils closed circular double-stranded (ds) DNA in an ATP-dependent manner to modulate DNA topology and maintain chromosomes in an underwound state. Negative supercoiling favors strand separation, and DNA replication, transcription, recombination and repair, all of which involve strand separation. Also able to catalyze the interconversion of other topol…		Cj0003	0.0350922	0.0562035	0.0606771	0.0506576	387	0.0620942	0.0742611	0.0575172	0.0646242	286		Cj0003	1.2757		0.231673			Upregulated	(∞ detected in Pen only)
Cj0004c	J7RPN1		YP_002343476.1	113	monoheme cytochrome C	Unknown	0	0			Cj0004c	0.0497183	0.0448607	0.0720818	0.0555536	354	0.0536195	0.0334013	0.211715	0.0995786	200		Cj0004c	1.7925		0.348452			Non-regulated (silent)	0
Cj0005c	J7RA24		YP_002343477.1	412	molydopterin containing oxidoreductase	Unknown	0	S	Sulfite dehydrogenase (Cytochrome) subunit SorA apoprotein		Cj0005c	0.0234459	0.036419	0.0320614	0.0306421	544	0.0122057	0.00722254	0.0115292	0.0103192	837		Cj0005c	0.3368		0.0786447			Downregulated	(∞ detected in Control only)
Cj0006	J7RYH0		YP_002343478.1	435	Na+/H+ antiporter family protein	Cytoplasmic membrane	10	S	Na H antiporter family protein		Cj0006	0	0	0	0	ND	0	0	0	0	ND		Cj0006	0		NA			Significantly downregulated	(∞ detected in Control only)
Cj0007	J7QVH9	gltB	YP_002343479.1	1496	glutamate synthase large subunit	Cytoplasmic	9.97	E	Glutamate synthase		Cj0007	0.0110329	0.0134791	0.032757	0.0190896	695	0.0204312	0.0301143	0.0177654	0.0227703	588		Cj0007	1.1928		0.52203		Significance: at least 2 -fold difference in expression and q<0.05
Cj0008	J7S0D8		YP_002343480.1	583	hypothetical protein Cj0008	Cytoplasmic	8.96	S	Protein of unknown function DUF262		Cj0008	0.0207646	0.0152503	0.0136518	0.0165556	746	0.0450716	0.0642519	0.0305484	0.046624	366		Cj0008	2.8162		0.099
Cj0009	J7RPN5	gltD	YP_002343481.1	481	glutamate synthase subunit beta	Cytoplasmic	9.97	C	Glutamate synthase		Cj0009	0.00945122	0.016153	0.0123905	0.0126649	835	0.0349986	0.0194016	0.0395245	0.0313082	491		Cj0009	2.472		0.137959
Cj0010c	J7RA27	rnhB	YP_002343482.1	191	ribonuclease HII	Cytoplasmic	9.26	L	Endonuclease that specifically degrades the RNA of RNA- DNA hybrids		Cj0010c	0	0.0901267	0	0.0300422	549	0	0	0	0	ND		Cj0010c	∞		0.3308		Color code	Relative abundance (%)
Cj0011c	J7RYH3		YP_002343483.1	79	non-specific DNA binding protein	Cytoplasmic membrane	9.82	L	competence protein		Cj0011c	0.0074524	0	0	0.00248413	1229	0	0.0235372	0	0.00784572	904		Cj0011c	3.1583		0.46059			0
Cj0012c	J7QVI3	rrc	YP_002343484.1	215	non-heme iron protein	Cytoplasmic	8.96	C	Desulfoferrodoxin, N-terminal domain		Cj0012c	0.889509	0.71419	0.88526	0.829653	16	0.299703	0.282457	0.494065	0.358742	51		Cj0012c	0.4324	76	0.0328712			0-0.01
Cj0013	J7S0E0	ilvD	YP_002343485.1	558	dihydroxy-acid dehydratase	Cytoplasmic	9.97	EG	Belongs to the IlvD Edd family		Cj0013	0.0358	0.0490062	0.0669379	0.0505813	388	0.00386318	0.0185605	0.00510171	0.00917513	863		Cj0013	0.1814		0.0663948			0.01-0.02
Cj0014c	J7RPN9		YP_002343486.1	174	integral membrane protein	Cytoplasmic membrane	10	S	Protein of unknown function (DUF1440)		Cj0014c	0.0865158	0.0727394	0.0990662	0.0861071	244	0.018857	0.0223032	0	0.01372	752		Cj0014c	0.1593	20	0.0480672			0.02-0.03
Cj0015c	J7RA32		YP_002343487.1	408	hypothetical protein Cj0015c	Cytoplasmic	8.96	S	HD domain		Cj0015c	0.0321358	0.030447	0.0368923	0.0331583	520	0.0189761	0.0162104	0.0326849	0.0226238	591		Cj0015c	0.6823		0.124288			0.03-0.04
Cj0016	J7RYH7	queC	YP_002343488.1	224	7-cyano-7-deazaguanine synthase	Cytoplasmic	8.96	F	Catalyzes the ATP-dependent conversion of 7-carboxy-7- deazaguanine (CDG) to 7-cyano-7-deazaguanine (preQ(0))		Cj0016	0.0134657	0.00724821	0.0094352	0.0100497	915	0.0108431	0	0.0122597	0.00770093	911		Cj0016	0.7663		0.452215			0.04-0.05
Cj0017c	J7QVI7	dsbI	YP_002343489.1	508	disulfide bond formation protein	Cytoplasmic membrane	10	C	Disulfide bond formation protein DsbB		Cj0017c	0.144449	0.0951505	0.129636	0.123078	181	0.167272	0.215671	0.122385	0.168443	125		Cj0017c	1.3686		0.289531			0.05-0.06
Cj0018c	J7S0E3	dba	YP_002343490.1	55	disulfide bond formation protein	Cytoplasmic membrane	9.82	0			Cj0018c	0.00190211	0.00362785	0	0.00184332	1253	0.0112002	0	0.00187236	0.00435753	1021		Cj0018c	2.364		0.462897			0.06-0.07
Cj0019c	J7RPP3		YP_002343491.1	592	MCP-domain signal transduction protein	Unknown*	0	NT	MCP-domain signal transduction protein		Cj0019c	0.20403	0.0895772	0.129081	0.140896	162	0.21288	0.212795	0.163595	0.196423	113		Cj0019c	1.3941		0.212045			0.07-0.08
Cj0020c	J7RA36		YP_002343492.1	304	cytochrome C551 peroxidase	Periplasmic	9.44	C	cytochrome c peroxidase		Cj0020c	0.029325	0.0473351	0.0520015	0.0428872	447	0.0742276	0.0765001	0.0831114	0.0779464	252		Cj0020c	1.8175		0.0381979			0.08-0.09
Cj0021c	J7RYI1		YP_002343493.1	292	fumarylacetoacetate (FAA) hydrolase family protein	Cytoplasmic	9.97	Q	Fumarylacetoacetate (FAA) hydrolase family		Cj0021c	0.0113391	0.0310214	0.0163492	0.0195699	688	0.0189014	0.0149713	0.0216885	0.0185204	652		Cj0021c	0.9464		0.620273			0.09-0.1
Cj0022c	J7QVJ1		YP_002343494.1	300	pseudouridine synthase	Cytoplasmic	9.97	J	Pseudouridine synthase		Cj0022c	0.347789	0.246433	0.0469074	0.21371	105	0	0	0.330877	0.110292	178		Cj0022c	0.5161		0.464426			0.1-0.5
Cj0023	J7S0E8	purB	YP_002343495.1	442	adenylosuccinate lyase	Cytoplasmic	9.97	F	Belongs to the lyase 1 family. Adenylosuccinate lyase subfamily		Cj0023	1.6392	3.08369	1.75784	2.16024	2	0.0491905	2.44329	2.08417	1.52555	10		Cj0023	0.7062		0.293582			0.5-10
Cj0024	J7RPP6	nrdA	YP_002343496.1	789	ribonucleotide-diphosphate reductase subunit alpha	Cytoplasmic	9.97	F	Provides the precursors necessary for DNA synthesis. Catalyzes the biosynthesis of deoxyribonucleotides from the corresponding ribonucleotides		Cj0024	0.0360971	0.0600962	0.0573027	0.0511653	381	0.0518415	0.0586405	0.0540379	0.05484	323		Cj0024	1.0718		0.461353			10<
Cj0025c	J7RA41		YP_002343497.1	461	sodium:dicarboxylate family transmembrane symporter	Cytoplasmic membrane	10	U	Belongs to the dicarboxylate amino acid cation symporter (DAACS) (TC 2.A.23) family		Cj0025c	0.0063934	0.0134324	0.00977749	0.00986776	923	0	0	0	0	ND		Cj0025c	∞		0.103368
Cj0026c	J7RYI4	thyX	YP_002343498.1	207	thymidylate synthase	Cytoplasmic	8.96	F	Catalyzes the reductive methylation of 2'-deoxyuridine- 5'-monophosphate (dUMP) to 2'-deoxythymidine-5'-monophosphate (dTMP) while utilizing 5,10-methylenetetrahydrofolate (mTHF) as the methyl donor, and NAD(P)H and FADH(2) as the reductant		Cj0026c	0.0850904	0.0863485	0.0838169	0.0850853	248	0.102269	0.0755866	0.0454125	0.0744226	264		Cj0026c	0.8747		0.423314
Cj0027	J7QVJ5	pyrG	YP_002343499.1	543	CTP synthetase	Cytoplasmic	9.97	F	Catalyzes the ATP-dependent amination of UTP to CTP with either L-glutamine or ammonia as the source of nitrogen. Regulates intracellular CTP levels through interactions with the four ribonucleotide triphosphates		Cj0027	0.028501	0.0485396	0.0471074	0.0413826	460	0.0778601	0.096891	0.0465113	0.0737542	265		Cj0027	1.7822		0.169414
Cj0028	J7S0F0	recJ	YP_002343500.1	523	single-stranded-DNA-specific exonuclease	Cytoplasmic	9.97	L	Single-stranded-DNA-specific exonuclease (RecJ)		Cj0028	0.00832819	0.0195281	0.0183878	0.0154147	771	0.0308373	0.0132794	0.00527968	0.0164654	689		Cj0028	1.0682		0.629285
Cj0029	J7RPQ0	ansA	YP_002343501.1	331	L-asparaginase	Cytoplasmic	9.26	EJ	Belongs to the asparaginase 1 family		Cj0029	0.0175518	0.0119804	0.0131098	0.014214	795	0.0131672	0.00637574	0.0215402	0.0136944	754		Cj0029	0.9634		0.627248
Cj0030	J7RA45		YP_002343502.1	465	hypothetical protein Cj0030	Cytoplasmic	8.96	S	PD-(D/E)XK nuclease superfamily		Cj0030	0	0	0	0	ND	0	0	0	0	ND		Cj0030	0		NA
Cj0031	J7RYI8		YP_002343503.1	1243	type IIS restriction/modification enzyme	Cytoplasmic	8.96	LV	TaqI-like C-terminal specificity domain		Cj0031	0.196059	0.0910617	0.00604193	0.0977209	214	0.00982171	0.00249054	0.132486	0.0482662	357		Cj0031	0.4939		0.462897
Cj0033	J7QVJ7		YP_002343504.1	593	integral membrane protein	Cytoplasmic membrane	9.16	S	PFAM Pentapeptide repeats (8 copies)		Cj0033	0.0105676	0.0039	0.00760875	0.00735879	1022	0.00483812	0.00437212	0	0.00307008	1079		Cj0033	0.4172		0.293889
Cj0034c	J7S0F3		YP_002343505.1	233	periplasmic protein	Unknown	0	S	Protein of unknown function (DUF541)		Cj0034c	0.170391	0.136623	0.114753	0.140589	164	0.339631	0.302103	0.335572	0.325769	60		Cj0034c	2.3172	29	0.0328712
Cj0035c	J7RPQ5		YP_002343506.1	400	efflux protein	Cytoplasmic membrane	10	EGP	Major facilitator Superfamily		Cj0035c	0	0	0	0	ND	0	0	0	0	ND		Cj0035c	0		NA
Cj0036	J7RA50		YP_002343507.1	449	hypothetical protein Cj0036	Cytoplasmic	8.96	S	protein conserved in bacteria		Cj0036	0.00577607	0.0109074	0.0125356	0.00973968	927	0.0258908	0.00994452	0.00710796	0.0143144	743		Cj0036	1.4697		0.46059
Cj0037c	J7RYJ1		YP_002343508.1	347	cytochrome C	Periplasmic	10	C	cytochrome C		Cj0037c	0.175994	0.191933	0.0656305	0.144519	160	0.0103513	0.012717	0.0201243	0.0143975	739		Cj0037c	0.0996		0.0946946
Cj0038c	J7QVK1		YP_002343509.1	215	poly(A) polymerase family protein	Cytoplasmic membrane	9.27	0			Cj0038c	0.00310253	0	0.00341493	0.00217249	1243	0.00410518	0	0	0.00136839	1166		Cj0038c	0.6299		0.567044
Cj0039c	J7S0F6	typA	YP_002343510.1	602	GTP-binding protein TypA	Cytoplasmic membrane	7.88	T	GTP-binding protein		Cj0039c	0.0658502	0.103518	0.102583	0.0906506	231	0.038873	0.0740756	0.0400514	0.051	340		Cj0039c	0.5626		0.0815513
Cj0040	J7RPQ8		YP_002343511.1	107	hypothetical protein Cj0040	Cytoplasmic	8.96	0			Cj0040	0	0	0	0	ND	0	0	0	0	ND		Cj0040	0		NA
Cj0041	J7RA55	fliK	YP_002343512.1	598	flagellar hook-length control protein	Unknown	0	N	Flagellar hook-length control protein FliK		Cj0041	0.00174814	0.00999911	0.00604594	0.00593106	1082	0.00976034	0	0	0.00325345	1071		Cj0041	0.5485		0.499608
Cj0042	J7RYJ5	flgD	YP_002343513.1	294	flagellar hook assembly protein	Extracellular, Fimbrial	9.71	N	Required for flagellar hook formation. May act as a scaffolding protein		Cj0042	0.0117391	0.00301924	0.0106587	0.00847235	985	0	0	0	0	ND		Cj0042	∞		0.149259
Cj0043	J7QVK5	flgE	YP_002343514.1	545	flagellar hook protein	Extracellular	9.96	N	Flagellar basal body protein		Cj0043	0	0.014376	0.0018716	0.00541588	1109	0.0111327	0.0131371	0	0.00808996	900		Cj0043	1.4937		0.466989
Cj0044c	J7S0G0		YP_002343515.1	623	hypothetical protein Cj0044c	Cytoplasmic	8.96	L	Pfam:DUF342		Cj0044c	0.00807745	0.0136431	0.0129691	0.0115632	868	0.00661977	0.0164353	0.00482947	0.00929485	859		Cj0044c	0.8038		0.462897
Cj0045c	J7RPR2		YP_002343516.1	240	iron-binding protein	Cytoplasmic	8.96	P	Hemerythrin HHE cation binding domain		Cj0045c	0.0211832	0.0214515	0.01747	0.0200349	684	0.0199177	0.00480167	0.0248076	0.016509	688		Cj0045c	0.824		0.481272
Cj0053c	J7RA58	mnmA	YP_002343517.1	338	tRNA-specific 2-thiouridylase MnmA	Cytoplasmic	9.97	J	Catalyzes the 2-thiolation of uridine at the wobble position (U34) of tRNA, leading to the formation of s(2)U34		Cj0053c	0.0608793	0.051621	0.0225265	0.0450089	425	0.018993	0.0126537	0.0149018	0.0155161	710		Cj0053c	0.3447		0.113686
Cj0054c	J7RYJ9		YP_002343518.1	201	lysine decarboxylase family protein	Cytoplasmic	9.26	S	Belongs to the LOG family		Cj0054c	0.0545851	0.0362613	0.0375383	0.0427949	451	0.0114894	0.00832312	0.00988888	0.00990048	848		Cj0054c	0.2313	31	0.0418428
Cj0055c	J7QVK9		YP_002343519.1	274	hypothetical protein Cj0055c	Unknown	0	0			Cj0055c	0	0.0535983	0	0.0178661	719	0	0	0	0	ND		Cj0055c	∞		0.332091
Cj0056c	J7S0G3					Unknown	0	0			Cj0056c	0	0	0	0	ND	0	0	0	0	ND		Cj0056c	0		NA
Cj0057	J7RPR5		YP_002343521.1	284	periplasmic protein	Unknown	0	0			Cj0057	0.00910008	0.00384909	0.00568966	0.00621295	1069	0	0	0	0	ND		Cj0057	∞		0.171468
Cj0058	J7RA63		YP_002343522.1	199	peptidase C39 family protein	Unknown	0	S	Peptidase C39 family		Cj0058	0	0	0	0	ND	0	0	0	0	ND		Cj0058	0		NA
Cj0059c	J7RYK1	fliY	YP_002343523.1	280	flagellar motor switch protein FliY	Cytoplasmic*, Flagellar	9.12	N	flagellar motor switch protein		Cj0059c	0.0393661	0.0359411	0.036616	0.0373077	492	0.0159156	0.0211277	0.0192188	0.018754	649		Cj0059c	0.5027		0.0503917
Cj0060c	J7QVL3	fliM	YP_002343524.1	359	flagellar motor switch protein FliM	Cytoplasmic membrane	7.88	N	flagellar motor switch protein		Cj0060c	0.0197521	0.0193763	0.0213296	0.0201527	681	0.0749324	0.0756539	0.0107192	0.0537685	330		Cj0060c	2.6681		0.228301
Cj0061c	J7S0G7	fliA	YP_002343525.1	238	flagellar biosynthesis RNA polymerase sigma factor	Cytoplasmic	8.96	K	Belongs to the sigma-70 factor family		Cj0061c	0.0112979	0.00702297	0.00925077	0.00919055	959	0	0	0	0	ND		Cj0061c	∞		0.099
Cj0062c	J7RPR9		YP_002343526.1	118	integral membrane protein	Cytoplasmic	8.96	0			Cj0062c	0	0.00191943	0.00172322	0.00121422	1281	0	0	0	0	ND		Cj0062c	∞		0.505001
Cj0063c	J7RA68		YP_002343527.1	288	ATP-binding protein	Cytoplasmic membrane	9.82	D	Belongs to the ParA family		Cj0063c	0.036642	0.0302222	0.0283257	0.03173	528	0.0632127	0.0668257	0.0475734	0.0592039	305		Cj0063c	1.8659		0.0512113
Cj0064c	J7RYK5	flhF	YP_002343528.1	484	flagellar biosynthesis regulator FlhF	Cytoplasmic*	9.12	N	flagellar biosynthesis		Cj0064c	0.061112	0.0269405	0.0250695	0.0377073	486	0.0651742	0.0528726	0.0436912	0.0539127	328		Cj0064c	1.4298		0.135428
Cj0065c	J7QVL7	folK	YP_002343529.1	157	2-amino-4-hydroxy-6-hydroxymethyldihydropteridine pyrophosphokinase	Cytoplasmic	9.26	H	2-amino-4-hydroxy-6-hydroxymethyldihydropteridine pyrophosphokinase		Cj0065c	0	0	0	0	ND	0	0	0	0	ND		Cj0065c	0		NA
Cj0066c	J7S0H1	aroQ	YP_002343530.1	159	3-dehydroquinate dehydratase	Cytoplasmic	9.26	E	Catalyzes a trans-dehydration via an enolate intermediate		Cj0066c	0.0258585	0.0141029	0.0214395	0.020467	670	0.0024304	0.000517961	0.00120497	0.00138444	1164		Cj0066c	0.0676		0.0519386
Cj0067	J7RPS3		YP_002343531.1	409	amidohydrolase family protein	Cytoplasmic	9.97	F	COG0402 Cytosine deaminase and related metal-dependent		Cj0067	0	0.0212617	0.00719706	0.00948627	944	0.0148982	0.0131138	0.0202289	0.0160803	703		Cj0067	1.6951		0.371731
Cj0068	J7RA71	pspA	YP_002343532.1	298	protease	Cytoplasmic membrane	9.82	OU	signal peptide peptidase SppA, 36K type		Cj0068	0.015215	0.0128542	0.0087061	0.0122584	841	0.0395883	0.0481509	0.0116958	0.033145	465		Cj0068	2.7038		0.152363
Cj0069	J7RYK9		YP_002343533.1	343	hypothetical protein Cj0069	Cytoplasmic	8.96	HJ	ligase activity		Cj0069	0.15099	0.112988	0.196453	0.153477	150	0.101238	0.102236	0.103653	0.102376	194		Cj0069	0.667		0.149204
Cj0073c	J7S0H5		YP_002343535.1	218	hypothetical protein Cj0073c	Cytoplasmic	8.96	S	LUD domain		Cj0073c	0.107635	0.0936967	0.16527	0.122201	182	0.159315	0.139234	0.174976	0.157842	129		Cj0073c	1.2917		0.10972
Cj0074c	J7RPS6		YP_002343536.1	479	iron-sulfur protein	Cytoplasmic	8.96	C	Iron-sulfur cluster binding protein		Cj0074c	0.0575425	0.0789818	0.151121	0.0958818	221	0.114805	0.186715	0.13835	0.146624	136		Cj0074c	1.5292		0.237668
Cj0075c	J7RA76		YP_002343537.1	246	oxidoreductase iron-sulfur subunit	Cytoplasmic membrane	7.88	C	Fe-S oxidoreductase		Cj0075c	0.0586774	0.0521418	0.0857588	0.065526	312	0.0637639	0.0627021	0.0692508	0.0652389	284		Cj0075c	0.9956		0.65571
Cj0076c	J7RYL3	lctP	YP_002343538.1	560	L-lactate permease	Cytoplasmic membrane	10	C	L-lactate permease		Cj0076c	0.0656558	0.0427934	0.0804215	0.0629569	324	0.0165073	0.0186617	0.00722362	0.0141309	746		Cj0076c	0.2245		0.0805898
Cj0077c	J7QVM4	cdtC	YP_002343539.1	189	cytolethal distending toxin C	Cytoplasmic membrane	9.86	S	Cytolethal distending toxin		Cj0077c	0.00833363	0	0.00974396	0.00602587	1074	0.0224955	0.0124247	0.00760833	0.0141762	745		Cj0077c	2.3526		0.250703
Cj0078c	J7S0H8	cdtB	YP_002343540.1	265	cytolethal distending toxin B	Extracellular	10	S	Cytolethal distending toxin		Cj0078c	0.0266341	0.0242633	0.0171503	0.0226825	638	0.0228625	0.0169583	0.0296981	0.023173	581		Cj0078c	1.0216		0.638016
Cj0079c	J7RPT0	cdtA	YP_002343541.1	268	cytolethal distending toxin A	Unknown	0	M	Cytolethal distending toxin		Cj0079c	0.0250629	0.023597	0.0149266	0.0211955	660	0.0231111	0.0214499	0.0307522	0.0251044	560		Cj0079c	1.1844		0.445856
Cj0081	J7RYL6	cydA	YP_002343543.1	520	cytochrome bd oxidase subunit I	Cytoplasmic membrane	10	C	oxidase subunit I		Cj0081	0.0157501	0.0192433	0.027568	0.0208538	666	0.00284081	0	0	0.000946938	1185		Cj0081	0.0454		0.0663767
Cj0082	J7QVM7	cydB	YP_002343544.1	374	cytochrome bd oxidase subunit II	Cytoplasmic membrane	10	C	cytochrome d ubiquinol oxidase, subunit II		Cj0082	0	0	0.00353841	0.00117947	1283	0	0	0	0	ND		Cj0082	∞		0.516442
Cj0085c	J7S0I2		YP_002343545.1	231	amino acid recemase	Unknown	0	M	Belongs to the aspartate glutamate racemases family		Cj0085c	0.0337742	0.0117945	0.0179139	0.0211609	661	0.0109634	0.0138334	0.00319774	0.0093315	855		Cj0085c	0.441		0.228301
Cj0086c	J7RPT4	ung	YP_002343546.1	231	uracil-DNA glycosylase	Cytoplasmic	9.26	L	Excises uracil residues from the DNA which can arise as a result of misincorporation of dUMP residues by DNA polymerase or due to deamination of cytosine		Cj0086c	0.0203858	0.0212766	0.0128338	0.0181654	713	0.0225776	0.0364941	0.0167712	0.025281	558		Cj0086c	1.3917		0.239067
Cj0087	J7RA86	aspA	YP_002343547.1	468	aspartate ammonia-lyase	Cytoplasmic	9.97	E	Aspartate ammonia-lyase		Cj0087	0.381212	0.438382	0.837354	0.552316	30	0.689515	0.993154	0.816255	0.832975	21		Cj0087	1.5081		0.199672
Cj0088	J7RYL8	dcuA	YP_002343548.1	445	anaerobic C4-dicarboxylate transporter	Cytoplasmic membrane	10	U	Responsible for the transport of C4-dicarboxylates from the periplasm across the inner membrane		Cj0088	0.0197082	0.0226615	0.0815824	0.0413174	461	0.0326851	0.027514	0.0145661	0.0249217	561		Cj0088	0.6032		0.426756
Cj0089	J7QVN1		YP_002343549.1	453	lipoprotein	Unknown	0	S	protein conserved in bacteria		Cj0089	0.0404968	0.0260702	0.0197033	0.0287568	566	0.0700262	0.0728926	0.0399462	0.060955	295		Cj0089	2.1197		0.0668162
Cj0090	J7S0I6		YP_002343550.1	122	lipoprotein	Unknown	0	S	Protein of unknown function (DUF1425)		Cj0090	0.0109679	0.0204719	0.0105546	0.0139981	800	0.0441002	0.0435857	0.0406156	0.0427672	390		Cj0090	3.0552	19	0.0348962
Cj0091	J7RPT8		YP_002343551.1	207	lipoprotein	Unknown	0	M	Peptidoglycan-synthase activator LpoB		Cj0091	0.121741	0.104187	0.101483	0.109137	199	0.277078	0.206328	0.238181	0.240529	90		Cj0091	2.2039	37	0.0328712
Cj0092	J7RA90		YP_002343552.1	445	periplasmic protein	Unknown	0	0			Cj0092	0.059979	0.0758173	0.0731634	0.0696532	293	0.0765752	0.0873223	0.0941365	0.0860114	221		Cj0092	1.2349		0.0615362
Cj0093	J7RYM2		YP_002343553.1	400	periplasmic protein	Outer membrane	9.52	M	curli production assembly transport component CsgG		Cj0093	0.0296976	0.0270356	0.0289267	0.0285533	567	0.0357914	0.0501109	0.0383108	0.0414044	404		Cj0093	1.4501		0.147697
Cj0094	J7QVN5	rplU	YP_002343554.1	102	50S ribosomal protein L21	Cytoplasmic	9.26	J	This protein binds to 23S rRNA in the presence of protein L20		Cj0094	0.245822	0.203375	0.184794	0.21133	107	0.15232	0.121586	0.075295	0.116401	168		Cj0094	0.5508		0.0328712
Cj0095	J7S0I9	rpmA	YP_002343555.1	84	50S ribosomal protein L27	Cytoplasmic	9.26	J	Belongs to the bacterial ribosomal protein bL27 family		Cj0095	0.026692	0.0461401	0.0282287	0.0336869	514	0.0122448	0.0123112	0.0278246	0.0174602	673		Cj0095	0.5183		0.211217
Cj0096	J7RPU1	obgE	YP_002343556.1	350	GTPase ObgE	Cytoplasmic	8.96	S	An essential GTPase which binds GTP, GDP and possibly (p)ppGpp with moderate affinity, with high nucleotide exchange rates and a fairly low GTP hydrolysis rate. Plays a role in control of the cell cycle, stress response, ribosome biogenesis and in those bacteria that undergo differentiation, in morphogenesis control		Cj0096	0.0417871	0.0366404	0.0358499	0.0380925	484	0.0158152	0.0256503	0.00702263	0.0161627	701		Cj0096	0.4243		0.0765591
Cj0097	J7RA94	proB	YP_002343557.1	251	glutamate 5-kinase	Cytoplasmic	9.97	E	Catalyzes the transfer of a phosphate group to glutamate to form L-glutamate 5-phosphate		Cj0097	0.0100758	0.00569362	0.00777585	0.00784843	1011	0	0	0.00275641	0.000918802	1187		Cj0097	0.1171		0.150772
Cj0098	J7RYM5	fmt	YP_002343558.1	305	methionyl-tRNA formyltransferase	Cytoplasmic	9.97	J	Attaches a formyl group to the free amino group of methionyl-tRNA(fMet). The formyl group appears to play a dual role in the initiator identity of N-formylmethionyl-tRNA by promoting its recognition by IF2 and preventing the misappropriation of this tRNA by the elongation apparatus		Cj0098	0.00693644	0.00700205	0.00566774	0.00653541	1055	0.0108341	0.00990016	0.0088559	0.00986337	849		Cj0098	1.5092		0.290534
Cj0099	J7QVN9	birA	YP_002343559.1	217	biotin-	Cytoplasmic	9.97	H	biotin acetyl-CoA-carboxylase ligase		Cj0099	0	0	0	0	ND	0	0	0	0	ND		Cj0099	0		NA
Cj0100	J7S0J3		YP_002343560.1	261	ParA family protein	Cytoplasmic membrane	7.88	D	involved in chromosome partitioning		Cj0100	0.0336253	0.0293286	0.0315263	0.0314934	533	0.0544311	0.0446382	0.0426254	0.0472316	361		Cj0100	1.4997		0.0663767
Cj0101	J7RPU3		YP_002343561.1	278	chromosome-partitioning protein ParB	Cytoplasmic	9.97	K	Belongs to the ParB family		Cj0101	0.0494406	0.0421767	0.0360022	0.0425398	452	0.0592195	0.0688824	0.065533	0.064545	288		Cj0101	1.5173		0.08632
Cj0102	J7RA98	atpF	YP_002343562.1	141	ATP synthase subunit B\'	Cytoplasmic	8.96	C	Belongs to the ATPase B chain family		Cj0102	0.0817408	0.0412089	0.0524923	0.0584807	340	0.0999324	0.0819305	0.0853028	0.0890552	215		Cj0102	1.5228		0.0592906
Cj0103	J7RYM9	atpF	YP_002343563.1	170	ATP synthase subunit B	Cytoplasmic	8.96	C	Component of the F(0) channel, it forms part of the peripheral stalk, linking F(1) to F(0)		Cj0103	0.0807613	0.0954289	0.0801297	0.08544	246	0.220186	0.142458	0.125795	0.162813	126		Cj0103	1.9056		0.122209
Cj0104	J7QVP3	atpH	YP_002343564.1	173	ATP synthase subunit delta	Cytoplasmic	8.96	C	F(1)F(0) ATP synthase produces ATP from ADP in the presence of a proton or sodium gradient. F-type ATPases consist of two structural domains, F(1) containing the extramembraneous catalytic core and F(0) containing the membrane proton channel, linked together by a central stalk and a peripheral stalk. During catalysis, ATP synthesis in the catalytic domain of F(1) is coupled via a rotary mechanism…		Cj0104	0.10356	0.100042	0.0876653	0.0970892	218	0.269533	0.19027	0.202461	0.220755	99		Cj0104	2.2737	31	0.0423727
Cj0105	J7S0J7	atpA	YP_002343565.1	501	ATP synthase subunit alpha	Cytoplasmic	9.97	C	Produces ATP from ADP in the presence of a proton gradient across the membrane. The alpha chain is a regulatory subunit		Cj0105	0.34314	0.370615	0.488723	0.400826	47	0.266968	0.425167	0.487643	0.393259	45		Cj0105	0.9811		0.59016
Cj0106	J7RPU6	atpG	YP_002343566.1	294	ATP synthase subunit gamma	Cytoplasmic*	9.12	C	Produces ATP from ADP in the presence of a proton gradient across the membrane. The gamma chain is believed to be important in regulating ATPase activity and the flow of protons through the CF(0) complex		Cj0106	0.125252	0.0704095	0.0867205	0.0941273	223	0.162802	0.121119	0.10526	0.129727	152		Cj0106	1.3782		0.0733427
Cj0107	J7RAA2	atpD	YP_002343567.1	465	ATP synthase subunit beta	Cytoplasmic*	9.12	F	Produces ATP from ADP in the presence of a proton gradient across the membrane. The catalytic sites are hosted primarily by the beta subunits		Cj0107	0.403954	0.430218	0.457966	0.430713	43	1.07414	1.3218	1.24333	1.21309	11		Cj0107	2.8165	21	0.0328712
Cj0108	J7RYN2	atpC	YP_002343568.1	129	ATP synthase subunit epsilon	Unknown*	0	C	Produces ATP from ADP in the presence of a proton gradient across the membrane		Cj0108	0.0612054	0.048103	0.0412678	0.050192	391	0.110898	0.0818483	0.100458	0.0977347	203		Cj0108	1.9472		0.0391706
Cj0109	J7QVP7	exbB3	YP_002343569.1	184	MotA/TolQ/ExbB proton channel family protein	Cytoplasmic membrane	10	U	MotA TolQ ExbB proton channel family		Cj0109	0.0275454	0.0194943	0.0200505	0.0223634	645	0.0328303	0.0555157	0.019475	0.0359403	444		Cj0109	1.6071		0.291342
Cj0110	J7S0K2	exbD3	YP_002343570.1	129	ExbD/TolR family transport protein	Cytoplasmic membrane	9.82	U	transport protein		Cj0110	0.0161897	0.0133532	0.0101873	0.0132434	818	0.0266513	0.0290234	0.0407987	0.0321578	477		Cj0110	2.4282		0.103368
Cj0111	J7RPU9		YP_002343571.1	259	periplasmic protein	Unknown	0	M	TonB C terminal		Cj0111	0.0168611	0.0116391	0.0114902	0.0133301	815	0.0598734	0.0447438	0.0303181	0.0449784	377		Cj0111	3.3742		0.0608623
Cj0112	J7RAA7	tolB	YP_002343572.1	402	translocation protein TolB	Periplasmic	9.44	U	Involved in the TonB-independent uptake of proteins		Cj0112	0.200668	0.142854	0.166931	0.170151	135	0.225111	0.226972	0.266022	0.239369	91		Cj0112	1.4068		0.0975153
Cj0113	J7RYN6	pal	YP_002343573.1	165	peptidoglycan associated lipoprotein	Outer membrane	9.92	M	Belongs to the ompA family		Cj0113	1.36146	1.27495	1.17825	1.27155	7	2.3389	2.07519	1.6881	2.03406	4		Cj0113	1.5997		0.0418428
Cj0114	J7QVQ1		YP_002343574.1	315	periplasmic protein	Outer membrane	9.49	S	repeat protein		Cj0114	0.0778894	0.0753041	0.0869031	0.0800322	255	0.0671608	0.0643234	0.0622068	0.0645637	287		Cj0114	0.8067		0.102439
Cj0115	J7S0K4	slyD	YP_002343575.1	189	FKBP-type peptidyl-prolyl cis-trans isomerase	Cytoplasmic	9.97	O	peptidyl-prolyl cis-trans isomerase		Cj0115	0.231201	0.1759	0.222641	0.209914	111	0.116789	0.0925232	0.117204	0.108839	180		Cj0115	0.5185		0.0328712
Cj0116	J7RPV2	fabD	YP_002343576.1	306	malonyl CoA-acyl carrier protein transacylase	Cytoplasmic	9.97	I	malonyl coa-acyl carrier protein transacylase		Cj0116	0.0812141	0.0698561	0.0739541	0.0750081	270	0.0255883	0.0602933	0.0445283	0.0434699	385		Cj0116	0.5795		0.134999
Cj0117	J7RAA9	pfs	YP_002343577.1	229	aminodeoxyfutalosine nucleosidase	Cytoplasmic	8.96	E	Catalyzes the irreversible cleavage of the glycosidic bond in both 5'-methylthioadenosine (MTA) and S- adenosylhomocysteine (SAH AdoHcy) to adenine and the corresponding thioribose, 5'-methylthioribose and S-ribosylhomocysteine, respectively		Cj0117	0.109099	0.0677097	0.0999199	0.0922427	227	0.0138555	0	0.00164712	0.00516753	994		Cj0117	0.056	5	0.0328712
Cj0118	J7RYP0		YP_002343578.1	251	hypothetical protein Cj0118	Cytoplasmic	9.26	H	Belongs to the TtcA family		Cj0118	0.0385471	0.033578	0.0297098	0.033945	513	0.0443423	0.051686	0.0491519	0.0483934	356		Cj0118	1.4256		0.103634
Cj0119	J7QVQ5		YP_002343579.1	173	hydrolase	Cytoplasmic	8.96	Q	Isochorismatase family		Cj0119	0	0	0.0218093	0.00726976	1031	0	0	0	0	ND		Cj0119	∞		0.341715
Cj0120	J7S0L0		YP_002343580.1	204	recombination protein RecO	Cytoplasmic	8.96	L	RecO N terminal		Cj0120	0	0	0.0376113	0.0125371	836	0.0181478	0	0	0.00604925	969		Cj0120	0.4825		0.514474
Cj0121	J7RPV7	ybeY	YP_002343581.1	135	metalloprotease	Cytoplasmic	9.97	J	Single strand-specific metallo-endoribonuclease involved in late-stage 70S ribosome quality control and in maturation of the 3' terminus of the 16S rRNA		Cj0121	0	0	0	0	ND	0	0	0	0	ND		Cj0121	0		NA
Cj0122	J7RAB5		YP_002343582.1	229	hypothetical protein Cj0122	Cytoplasmic	8.96	0			Cj0122	0.00174814	0	0.0505982	0.0174488	727	0.0635963	0	0	0.0211988	612		Cj0122	1.2149		0.622231
Cj0123c	J7RYP3		YP_002343583.1	308	tRNA-dihydrouridine synthase	Cytoplasmic	9.97	H	Catalyzes the synthesis of 5,6-dihydrouridine (D), a modified base found in the D-loop of most tRNAs, via the reduction of the C5-C6 double bond in target uridines		Cj0123c	0.00498353	0.00336044	0.00644081	0.00492826	1139	0.00509246	0.00490456	0.00336934	0.00445546	1020		Cj0123c	0.9041		0.608689
Cj0124c	J7QVQ8		YP_002343584.1	328	membrane protein	Cytoplasmic	8.96	0			Cj0124c	0.060659	0.0562868	0.0478013	0.0549157	356	0.0920084	0.10916	0.0686273	0.0899321	211		Cj0124c	1.6376		0.0753241
Cj0125c	J7S0L4		YP_002343585.1	120	hypothetical protein Cj0125c	Cytoplasmic	9.97	T	DnaK suppressor protein		Cj0125c	0	0	0	0	ND	0	0	0	0	ND		Cj0125c	0		NA
Cj0126c	J7RPV9	rlmH	YP_002343586.1	153	hypothetical protein Cj0126c	Unknown	0	J	Specifically methylates the pseudouridine at position 1915 (m3Psi1915) in 23S rRNA		Cj0126c	0.014963	0.00623487	0.111783	0.0443271	429	0.00853003	0.00860448	0.0107776	0.00930402	858		Cj0126c	0.2099		0.314922
Cj0127c	J7RAB8	accD	YP_002343587.1	280	acetyl-CoA carboxylase carboxyl transferase subunit beta	Cytoplasmic	9.97	I	Component of the acetyl coenzyme A carboxylase (ACC) complex. Biotin carboxylase (BC) catalyzes the carboxylation of biotin on its carrier protein (BCCP) and then the CO(2) group is transferred by the transcarboxylase to acetyl-CoA to form malonyl- CoA		Cj0127c	0.110333	0.0602612	0.0414501	0.0706813	287	0.020621	0.0198442	0.0660558	0.035507	448		Cj0127c	0.5024		0.313887
Cj0128c	J7RYP7		YP_002343588.1	240	inositol monophosphatase family protein	Unknown	0	G	Inositol monophosphatase		Cj0128c	0.00227575	0	0	0.000758584	1312	0	0	0	0	ND		Cj0128c	∞		0.56485
Cj0129c	J7QVR2	bamA	YP_002343589.1	739	outer membrane protein assembly factor	Outer membrane	10	M	Part of the outer membrane protein assembly complex, which is involved in assembly and insertion of beta-barrel proteins into the outer membrane		Cj0129c	0.0390335	0.0613292	0.0750369	0.0584665	341	0.13634	0.147454	0.129304	0.137699	148		Cj0129c	2.3552	28	0.0391706
Cj0130	J7S0L7	tyrA	YP_002343590.1	275	prephenate dehydrogenase	Cytoplasmic	8.96	E	prephenate dehydrogenase		Cj0130	0.0108114	0.00817876	0.00765707	0.0088824	970	0.00674369	0.00650008	0.0433239	0.0188559	648		Cj0130	2.1228		0.391397
Cj0131	J7RPW2		YP_002343591.1	457	peptidase M23 family protein	Unknown	0	M	peptidase M23		Cj0131	0.0394765	0.0370231	0.0521141	0.0428712	448	0.0348487	0.0398875	0.0365029	0.0370797	437		Cj0131	0.8649		0.335682
Cj0132	J7RAC3	lpxC	YP_002343592.1	294	UDP-3-O	Cytoplasmic	9.97	M	Catalyzes the hydrolysis of UDP-3-O-myristoyl-N- acetylglucosamine to form UDP-3-O-myristoylglucosamine and acetate, the committed step in lipid A biosynthesis		Cj0132	0.00899838	0.0053849	0.00682607	0.00706978	1038	0	0	0	0	ND		Cj0132	∞		0.134246
Cj0133	J7RYQ1		YP_002343593.1	133	glycoprotease family protein	Unknown	0	O	COG1214 Inactive homolog of metal-dependent proteases		Cj0133	0	0.00295374	0	0.000984581	1296	0	0	0	0	ND		Cj0133	∞		0.535846
Cj0134	J7QVR6	thrB	YP_002343594.1	292	homoserine kinase	Unknown	0	F	Catalyzes the ATP-dependent phosphorylation of L- homoserine to L-homoserine phosphate		Cj0134	0.0193024	0.0135574	0.00995424	0.0142713	793	0.0128177	0	0	0.00427256	1022		Cj0134	0.2994		0.102056
Cj0136	J7RPW6	infB	YP_002343596.1	871	translation initiation factor IF-2	Cytoplasmic	10	J	One of the essential components for the initiation of protein synthesis. Protects formylmethionyl-tRNA from spontaneous hydrolysis and promotes its binding to the 30S ribosomal subunits. Also involved in the hydrolysis of GTP during the formation of the 70S ribosomal complex		Cj0136	0.0279494	0.0539609	0.0528299	0.0449134	426	0.028627	0.0393851	0.0276869	0.0318997	480		Cj0136	0.7102		0.209876
Cj0137	J7RAC9	rbfA	YP_002343597.1	120	ribosome-binding factor A	Cytoplasmic	8.96	J	One of several proteins that assist in the late maturation steps of the functional core of the 30S ribosomal subunit. Associates with free 30S ribosomal subunits (but not with 30S subunits that are part of 70S ribosomes or polysomes). Required for efficient processing of 16S rRNA. May interact with the 5'-terminal helix region of 16S rRNA		Cj0137	0.00534696	0.00751525	0.0132745	0.00871222	975	0	0.0372638	0.145139	0.0608009	297		Cj0137	6.9788		0.272955
Cj0138	J7RYQ4	rimP	YP_002343598.1	140	hypothetical protein Cj0138	Cytoplasmic	9.97	J	Required for maturation of 30S ribosomal subunits		Cj0138	0.00771233	0.00604704	0.00542643	0.00639527	1060	0	0	0.00185263	0.000617543	1204		Cj0138	0.0966		0.180107
Cj0139	J7QVS0		YP_002343599.1	783	endonuclease	Cytoplasmic	8.96	L	AAA domain (dynein-related subfamily)		Cj0139	0.117071	0.127851	0.152462	0.132461	173	0.0627343	0.286668	0.25583	0.201744	109		Cj0139	1.523		0.307491
Cj0140	J7S0M5		YP_002343600.1	443	hypothetical protein Cj0140	Cytoplasmic	8.96	V	McrBC 5-methylcytosine restriction system component		Cj0140	0	0	0.00317416	0.00105805	1291	0.0022574	0	0.0003859	0.000881101	1188		Cj0140	0.8328		0.645681
Cj0142c	J7RAD4		YP_002343602.1	284	ABC transporter ATP-binding protein	Cytoplasmic membrane	10	P	abc transporter atp-binding protein		Cj0142c	0.0123306	0.00635442	0.0170236	0.0119029	855	0.00875349	0.00857391	0.0105947	0.00930736	857		Cj0142c	0.7819		0.416309
Cj0143c	J7RYQ7		YP_002343603.1	296	ABC transporter substrate-binding protein	Periplasmic	9.44	P	periplasmic solute binding protein		Cj0143c	0.10348	0.0903818	0.0981701	0.097344	217	0.0352292	0.0370366	0.0407402	0.0376687	430		Cj0143c	0.387	69	0.0328712
Cj0144	J7QVS4		YP_002343604.1	659	methyl-accepting chemotaxis signal transduction protein	Cytoplasmic membrane	7.88	NT	methyl-accepting chemotaxis protein		Cj0144	0.69126	1.10386	1.20321	0.999445	12	1.76175	2.02648	1.68613	1.82479	7		Cj0144	1.8258		0.0519386
Cj0145	J7S0M9		YP_002343605.1	593	TAT pathway signal sequence domain-containing protein	Unknown	0	S	(twin-arginine translocation) pathway signal		Cj0145	0	0	0	0	ND	0	0.00624434	0	0.00208145	1128		Cj0145	∞		0.445856
Cj0146c	J7RPX4	trxB	YP_002343606.1	312	thioredoxin reductase	Cytoplasmic	9.97	C	Belongs to the class-II pyridine nucleotide-disulfide oxidoreductase family		Cj0146c	0.157063	0.119517	0.108611	0.128397	176	0.0295755	0.0408719	0.0430695	0.037839	428		Cj0146c	0.2947		0.0516418
Cj0147c	J7RAD8	trxA	YP_002343607.1	104	thioredoxin	Cytoplasmic	9.26	O	Belongs to the thioredoxin family		Cj0147c	0.226604	0.246623	0.117212	0.196813	120	0.0635375	0.0414903	0.0761119	0.0603799	299		Cj0147c	0.3068		0.103879
Cj0148c	J7RYR1		YP_002343608.1	112	hypothetical protein Cj0148c	Cytoplasmic	8.96	L	Belongs to the UPF0102 family		Cj0148c	0	0	0	0	ND	0.00565123	0	0	0.00188374	1141		Cj0148c	∞		0.458329
Cj0149c	J7QVS8	hom	YP_002343609.1	415	homoserine dehydrogenase	Cytoplasmic	9.97	E	homoserine dehydrogenase		Cj0149c	0.0313817	0.030642	0.0295278	0.0305172	547	0.0231227	0.0278566	0.0232932	0.0247575	563		Cj0149c	0.8113		0.190378
Cj0150c	J7S0N3		YP_002343610.1	400	aminotransferase	Cytoplasmic	9.97	E	Aminotransferase		Cj0150c	0.0664345	0.0691029	0.0664572	0.0673315	303	0.0472092	0.06584	0.0474916	0.0535136	332		Cj0150c	0.7948		0.135405
Cj0151c	J7RPX8		YP_002343611.1	268	periplasmic protein	Unknown	0	0			Cj0151c	0.0316556	0.0273203	0.0302911	0.0297557	553	0.0990814	0.101889	0.079321	0.0934306	209		Cj0151c	3.1399	15	0.0328712
Cj0152c	J7RAE3		YP_002343612.1	312	membrane protein	Unknown	0	S	Protein conserved in bacteria		Cj0152c	0.063046	0.0775772	0.0731042	0.0712425	283	0.136364	0.128358	0.112083	0.125601	158		Cj0152c	1.763		0.0458053
Cj0153c	J7RYR5		YP_002343613.1	227	rRNA methylase	Cytoplasmic	9.26	J	Belongs to the class IV-like SAM-binding methyltransferase superfamily. RNA methyltransferase TrmH family		Cj0153c	0.0057057	0.00174589	0.00498501	0.00414553	1168	0	0	0	0	ND		Cj0153c	∞		0.259499
Cj0154c	J7QVT1	rsmI	YP_002343614.1	274	rRNA small subunit methyltransferase I	Cytoplasmic	8.96	H	Catalyzes the 2'-O-methylation of the ribose of cytidine 1402 (C1402) in 16S rRNA		Cj0154c	0.0730164	0.00436769	0.00191701	0.0264337	587	0	0	0	0	ND		Cj0154c	∞		0.297993
Cj0155c	J7S0N6	rpmE	YP_002343615.1	66	50S ribosomal protein L31	Cytoplasmic	9.26	J	Binds the 23S rRNA		Cj0155c	0.0528974	0.0660206	0.0254246	0.0481142	408	0.0172766	0.0125558	0.0082811	0.0127045	773		Cj0155c	0.264		0.0859643
Cj0156c	J7RPY2		YP_002343616.1	218	rRNA small subunit methyltransferase E	Cytoplasmic	8.96	J	Specifically methylates the N3 position of the uracil ring of uridine 1498 (m3U1498) in 16S rRNA. Acts on the fully assembled 30S ribosomal subunit		Cj0156c	0.00825367	0.00542078	0.0071983	0.00695758	1043	0.00137085	0	0	0.000456948	1209		Cj0156c	0.0657		0.14074
Cj0157c	J7RAE8		YP_002343617.1	135	integral membrane protein	Cytoplasmic membrane	10	0			Cj0157c	0	0	0	0	ND	0	0	0	0	ND		Cj0157c	0		NA
Cj0158c	J7RYR9		YP_002343618.1	141	heme-binding lipoprotein	Unknown	0	C	cytochrome		Cj0158c	0.0101228	0.00806848	0.006809	0.00833342	989	0.0164866	0.00825743	0.00968169	0.0114752	803		Cj0158c	1.377		0.339629
Cj0159c	J7QVT3		YP_002343619.1	193	6-pyruvoyl-tetrahydropterin synthase	Cytoplasmic	8.96	H	synthase		Cj0159c	0.0100971	0.00877344	0.0120045	0.0102917	905	0.0039253	0.00358551	0	0.0025036	1107		Cj0159c	0.2433		0.144045
Cj0160c	J7S0P2	queE	YP_002343620.1	247	radical SAM domain-containing protein	Cytoplasmic	8.96	H	Catalyzes the complex heterocyclic radical-mediated conversion of 6-carboxy-5,6,7,8-tetrahydropterin (CPH4) to 7- carboxy-7-deazaguanine (CDG), a step common to the biosynthetic pathways of all 7-deazapurine-containing compounds		Cj0160c	0	0	0	0	ND	0	0	0	0	ND		Cj0160c	0		NA
Cj0161c	J7RPY6	moaA	YP_002343621.1	320	cyclic pyranopterin monophosphate synthase	Cytoplasmic	9.97	H	Catalyzes the cyclization of GTP to (8S)-3',8-cyclo-7,8- dihydroguanosine 5'-triphosphate		Cj0161c	0.0136852	0.0110929	0.0149062	0.0132281	819	0.019723	0.0188922	0.0181915	0.0189356	646		Cj0161c	1.4315		0.182615
Cj0162c	J7RAF2		YP_002343622.1	171	periplasmic protein	Cytoplasmic	8.96	0			Cj0162c	0.0407291	0.0308588	0.0275963	0.0330614	521	0.0381673	0.0263603	0.0362854	0.0336043	464		Cj0162c	1.0164		0.622686
Cj0163c	J7RYS2		YP_002343623.1	165	hypothetical protein Cj0163c	Cytoplasmic	8.96	0			Cj0163c	0.022473	0	0.0186275	0.0137002	809	0.0142622	0	0.0312943	0.0151855	720		Cj0163c	1.1084		0.579015
Cj0164c	J7QVT6	ubiA	YP_002343624.1	294	4-hydroxybenzoate octaprenyltransferase	Cytoplasmic membrane	10	H	4-hydroxybenzoate		Cj0164c	0	0	0.00345988	0.00115329	1287	0	0	0	0	ND		Cj0164c	∞		0.516442
Cj0166	J7S0P6	miaA	YP_002343625.1	289	tRNA dimethylallyltransferase	Cytoplasmic	9.97	J	Catalyzes the transfer of a dimethylallyl group onto the adenine at position 37 in tRNAs that read codons beginning with uridine, leading to the formation of N6-(dimethylallyl)adenosine (i(6)A)		Cj0166	0	0	0	0	ND	0	0	0.00512353	0.00170784	1150		Cj0166	∞		0.46765
Cj0169	J7RYS5	sodB	YP_002343628.1	220	superoxide dismutase	Periplasmic	9.44	C	radicals which are normally produced within the cells and which are toxic to biological systems		Cj0169	0.849013	0.757222	0.746474	0.784236	17	0.488528	0.363638	0.529254	0.460473	37		Cj0169	0.5872		0.0391706
Cj0170	J7QVT9		YP_002343629.1	247	hypothetical protein Cj0170	Cytoplasmic	8.96	Q	identified by Glimmer3 with a raw score of		Cj0170	0.00250214	0	0	0.000834047	1304	0	0	0	0	ND		Cj0170	∞		0.555731
Cj0172c	J7S0Q0		YP_002343630.1	401	saccharopine dehydrogenase	Cytoplasmic	8.96	E	Saccharopine dehydrogenase		Cj0172c	0.0760187	0.114517	0.103996	0.0981773	213	0.0353644	0.059544	0.0664876	0.0537987	329		Cj0172c	0.548		0.0341232
Cj0173c	J7RPZ3	cfbpC	YP_002343631.1	302	iron-uptake ABC transporter ATP-binding protein	Cytoplasmic membrane	7.88	E	abc transporter atp-binding protein		Cj0173c	0	0	0	0	ND	0	0	0	0	ND		Cj0173c	0		NA
Cj0174c	J7RAG2	cfbpB	YP_002343632.1	538	iron-uptake ABC transporter permease	Cytoplasmic membrane	10	P	ABC transporter permease		Cj0174c	0.0163131	0	0	0.00543772	1108	0	0	0	0	ND		Cj0174c	∞		0.353663
Cj0175c	J7RYS9	cfbpA	YP_002343633.1	334	iron-uptake ABC transporter substrate-binding protein	Periplasmic	9.44	P	ABC transporter, periplasmic iron-binding protein		Cj0175c	0.0770407	0.0721117	0.11721	0.0887874	236	0.0458552	0.0491835	0.0596197	0.0515528	337		Cj0175c	0.5806		0.0786447
Cj0176c	J7QVU2		YP_002343634.1	43	lipoprotein	Unknown	0	0			Cj0176c	0	0	0	0	ND	0	0	0	0	ND		Cj0176c	0		NA
Cj0177	J7S0Q3		YP_002343635.1	283	iron transport protein	Unknown*	0	S	Haem-binding uptake, Tiki superfamily, ChaN		Cj0177	0.0105197	0.00529921	0	0.00527298	1121	0.000960058	0	0	0.000320019	1212		Cj0177	0.0607		0.276804
Cj0178	J7RPZ7		YP_002343636.1	755	TonB-denpendent outer membrane receptor	Outer membrane	10	P	TonB dependent receptor		Cj0178	0.104977	0	0.0199577	0.0416448	459	0.197317	0	0.229034	0.142117	142		Cj0178	3.4126		0.204435
Cj0179	J7RAG7	exbB1	YP_002343637.1	253	biopolymer transport protein	Cytoplasmic membrane	10	U	MotA/TolQ/ExbB proton channel family		Cj0179	0	0.00556046	0	0.00185349	1252	0	0	0	0	ND		Cj0179	∞		0.46059
Cj0180	J7RYT0	exbD1	YP_002343638.1	136	biopolymer transport protein	Cytoplasmic membrane	9.82	U	Biopolymer transport protein ExbD/TolR		Cj0180	0	0	0	0	ND	0	0	0	0	ND		Cj0180	0		NA
Cj0181	J7QVU4	tonB1	YP_002343639.1	248	TonB transport protein	Unknown	0	M	TonB C terminal		Cj0181	0	0	0	0	ND	0	0	0	0	ND		Cj0181	0		NA
Cj0182	J7S0Q7		YP_002343640.1	401	transmembrane transport protein	Cytoplasmic membrane	10	I	ABC transporter transmembrane region 2		Cj0182	0.00895261	0	0	0.0029842	1216	0.00281598	0.00203898	0	0.00161832	1154		Cj0182	0.5423		0.520259
Cj0183	J7RQ02		YP_002343641.1	452	integral membrane protein	Cytoplasmic membrane	9.99	S	COG1253 Hemolysins and related proteins containing CBS domains		Cj0183	0.00900999	0.012768	0.0209398	0.0142393	794	0.0139724	0.0203138	0	0.0114287	806		Cj0183	0.8026		0.550708
Cj0184c	J7RAH1		YP_002343642.1	384	serine/threonine protein phosphatase	Cytoplasmic	8.96	T	Protein phosphatase 2A homologues, catalytic domain.		Cj0184c	0	0.00654209	0.0128307	0.00645761	1059	0.00799474	0.00442201	0.0326649	0.0150272	726		Cj0184c	2.3271		0.279128
Cj0185c	J7RYT3					Unknown	0	P	Zn-ribbon-containing protein involved in phosphonate metabolism		Cj0185c	0.0158614	0.0184209	0.026399	0.0202271	679	0.00740258	0.0166702	0.0137511	0.012608	776		Cj0185c	0.6233		0.185851
Cj0186c	J7QVU7		YP_002343644.1	239	TerC family integral membrane protein	Cytoplasmic membrane	10	P	Membrane protein, TerC		Cj0186c	0	0	0	0	ND	0	0	0	0	ND		Cj0186c	0		NA
Cj0187c	J7S0R0	purN	YP_002343645.1	188	phosphoribosylglycinamide formyltransferase	Cytoplasmic	9.26	F	Catalyzes the transfer of a formyl group from 10- formyltetrahydrofolate to 5-phospho-ribosyl-glycinamide (GAR), producing 5-phospho-ribosyl-N-formylglycinamide (FGAR) and tetrahydrofolate		Cj0187c	0.0223031	0.0167628	0.0214633	0.0201764	680	0.0230102	0.0225793	0.0102297	0.0186064	650		Cj0187c	0.9222		0.558266
Cj0188c	J7RQ06		YP_002343646.1	456	kinase	Cytoplasmic	8.96	H	Bifunctional enzyme that catalyzes the epimerization of the S- and R-forms of NAD(P)HX and the dehydration of the S-form of NAD(P)HX at the expense of ADP, which is converted to AMP. This allows the repair of both epimers of NAD(P)HX, a damaged form of NAD(P)H that is a result of enzymatic or heat-dependent hydration		Cj0188c	0.00829506	0.00649814	0	0.00493107	1138	0.00451012	0.00897728	0.0163393	0.00994225	846		Cj0188c	2.0162		0.390133
Cj0189c	J7RAH5		YP_002343647.1	232	hypothetical protein Cj0189c	Cytoplasmic	8.96	S	NYN domain		Cj0189c	0.0156902	0.0132842	0.00690727	0.0119605	853	0.0161776	0.0184294	0.0143912	0.0163327	695		Cj0189c	1.3655		0.277043
Cj0190c	J7RYT6		YP_002343648.1	501	hypothetical protein Cj0190c	Cytoplasmic	9.97	O	Mg chelatase-related protein		Cj0190c	0.00255922	0.00312664	0.00604849	0.00391145	1173	0	0.0193483	0.0183428	0.0125637	778		Cj0190c	3.212		0.256022
Cj0191c	J7QVV1	def	YP_002343649.1	175	peptide deformylase	Cytoplasmic	9.97	J	Removes the formyl group from the N-terminal Met of newly synthesized proteins. Requires at least a dipeptide for an efficient rate of reaction. N-terminal L-methionine is a prerequisite for activity but the enzyme has broad specificity at other positions		Cj0191c	0.00848156	0.00888726	0.00490117	0.00742333	1020	0	0	0	0	ND		Cj0191c	∞		0.131014
Cj0192c	J7S0R4	clpP	YP_002343650.1	194	ATP-dependent Clp protease proteolytic subunit	Cytoplasmic	9.97	O	Cleaves peptides in various proteins in a process that requires ATP hydrolysis. Has a chymotrypsin-like activity. Plays a major role in the degradation of misfolded proteins		Cj0192c	0.136006	0.110409	0.0916848	0.1127	195	0.14564	0.0938205	0.127509	0.122323	161		Cj0192c	1.0854		0.432541
Cj0193c	J7RQ10	tig	YP_002343651.1	444	trigger factor	Cytoplasmic	8.96	D	Involved in protein export. Acts as a chaperone by maintaining the newly synthesized protein in an open conformation. Functions as a peptidyl-prolyl cis-trans isomerase		Cj0193c	0.322181	0.382188	0.436163	0.380177	49	0.148368	0.158907	0.147788	0.151688	133		Cj0193c	0.399	71	0.0348962
Cj0194	J7RAH9	folE	YP_002343652.1	190	GTP cyclohydrolase I	Cytoplasmic	9.97	F	GTP cyclohydrolase		Cj0194	0.0384614	0.021688	0.0235433	0.0278976	572	0.0186031	0.0112993	0.0253162	0.0184062	656		Cj0194	0.6598		0.252388
Cj0195	J7RYT9	fliI	YP_002343653.1	461	flagellum-specific ATP synthase	Unknown*	0	NU	ATP synthase		Cj0195	0.0112858	0.0157622	0.0177684	0.0149388	779	0.00579049	0.0188606	0.00850048	0.0110505	815		Cj0195	0.7397		0.367584
Cj0196c	J7QVV4	purF	YP_002343654.1	445	amidophosphoribosyltransferase	Cytoplasmic	9.97	F	Catalyzes the formation of phosphoribosylamine from phosphoribosylpyrophosphate (PRPP) and glutamine		Cj0196c	0.0232816	0.0259954	0.0331387	0.0274719	575	0.02971	0.0414991	0.0281393	0.0331161	466		Cj0196c	1.2055		0.362965
Cj0197c	J7S0R8	dapB	YP_002343655.1	242	4-hydroxy-tetrahydrodipicolinate reductase	Cytoplasmic	9.97	E	Catalyzes the conversion of 4-hydroxy- tetrahydrodipicolinate (HTPA) to tetrahydrodipicolinate		Cj0197c	0.027867	0.0241827	0.0264246	0.0261581	590	0.0104418	0.00617856	0.0108271	0.00914914	864		Cj0197c	0.3498	59	0.0402549
Cj0198c	J7RQ14		YP_002343656.1	393	recombination factor protein RarA	Cytoplasmic	9.97	L	COG2256 ATPase related to the helicase subunit of the Holliday junction resolvase		Cj0198c	0	0.00521592	0	0.00173864	1255	0.0193404	0	0	0.00644681	950		Cj0198c	3.708		0.445856
Cj0199c	J7RAI3		YP_002343657.1	373	periplasmic protein	Unknown	0	0			Cj0199c	0	0.00382827	0	0.00127609	1277	0.00661834	0	0.00788605	0.0048348	1007		Cj0199c	3.7888		0.388934
Cj0200c	J7RYU4		YP_002343658.1	115	periplasmic protein	Unknown	0	0			Cj0200c	0.0072014	0.00432471	0	0.00384204	1178	0.0170213	0.0112867	0.016329	0.014879	730		Cj0200c	3.8727		0.103594
Cj0201c	J7QVV9		YP_002343659.1	201	integral membrane protein	Unknown	0	S	Permuted papain-like amidase enzyme, YaeF/YiiX, C92 family		Cj0201c	0	0	0	0	ND	0.00245539	0	0	0.000818465	1192		Cj0201c	∞		0.555731
Cj0202c	J7S0S2					Unknown	0	S	Domain of unknown function (DUF4878)		Cj0202c	0	0	0	0	ND	0	0	0	0	ND		Cj0202c	0		NA
Cj0203	J7RQ18		YP_002343661.1	448	citrate transporter	Cytoplasmic membrane	10	C	Citrate transporter		Cj0203	0.0423822	0.0307561	0.0288669	0.0340017	512	0.0162459	0.0195169	0	0.0119209	798		Cj0203	0.3506		0.0744076
Cj0204	J7RAI4		YP_002343662.1	665	oligopeptide transporter	Cytoplasmic membrane	10	S	oligopeptide transporter, OPT family		Cj0204	0.0370425	0	0.0156667	0.0175697	724	0	0	0.0180762	0.00602541	972		Cj0204	0.3429		0.354664
Cj0205	J7RYU7	uppP	YP_002343663.1	267	undecaprenyl-diphosphatase	Cytoplasmic membrane	10	V	Catalyzes the dephosphorylation of undecaprenyl diphosphate (UPP). Confers resistance to bacitracin		Cj0205	0	0	0	0	ND	0	0	0	0	ND		Cj0205	0		NA
Cj0206	J7QVW3	thrS	YP_002343664.1	602	threonine--tRNA ligase	Cytoplasmic	10	J	Catalyzes the attachment of threonine to tRNA(Thr) in a two-step reaction L-threonine is first activated by ATP to form Thr-AMP and then transferred to the acceptor end of tRNA(Thr)		Cj0206	0.0356224	0.0572962	0.0565399	0.0498195	392	0.0335661	0.0440117	0.0367381	0.0381053	427		Cj0206	0.7649		0.165758
Cj0207	J7S0S5	infC	YP_002343665.1	172	translation initiation factor IF-3	Cytoplasmic	10	J	IF-3 binds to the 30S ribosomal subunit and shifts the equilibrum between 70S ribosomes and their 50S and 30S subunits in favor of the free subunits, thus enhancing the availability of 30S subunits on which protein synthesis initiation begins		Cj0207	0.0506399	0.0399447	0.0285088	0.0396978	471	0.0262214	0.0174606	0	0.0145607	735		Cj0207	0.3668	62	0.0337504
Cj0208	J7RQ23		YP_002343666.1	363	DNA modification methylase	Cytoplasmic	8.96	L	DNA methyltransferase		Cj0208	0.00161252	0.00175082	0.0078972	0.00375351	1183	0.00316324	0.0086696	0.000854804	0.00422921	1027		Cj0208	1.1267		0.627248
Cj0224	J7RAI7	argC	YP_002343667.1	342	N-acetyl-gamma-glutamyl-phosphate reductase	Cytoplasmic	9.97	E	Catalyzes the NADPH-dependent reduction of N-acetyl-5- glutamyl phosphate to yield N-acetyl-L-glutamate 5-semialdehyde		Cj0224	0.0137302	0.0181308	0.0133699	0.015077	777	0.00893633	0.0108542	0.0120322	0.0106076	828		Cj0224	0.7036		0.256022
Cj0225	J7RYV0		YP_002343668.1	148	acetyltransferase	Cytoplasmic	8.96	K	Acetyltransferase (GNAT) domain		Cj0225	0.00753406	0.00741944	0.00581055	0.00692135	1046	0.00200994	0	0	0.000669981	1200		Cj0225	0.0968		0.149204
Cj0226	J7QVW6	argB	YP_002343669.1	281	acetylglutamate kinase	Cytoplasmic	9.97	F	Belongs to the acetylglutamate kinase family. ArgB subfamily		Cj0226	0.0110286	0.00758092	0.00916693	0.00925881	954	0.00571441	0.00903087	0.00735189	0.00736573	921		Cj0226	0.7955		0.459666
Cj0227	J7S0S8	argD	YP_002343670.1	395	acetylornithine aminotransferase	Cytoplasmic	9.97	E	Belongs to the class-III pyridoxal-phosphate-dependent aminotransferase family		Cj0227	0.00594058	0.0140297	0.0150841	0.0116848	864	0.0373223	0.0390538	0.0652351	0.0472037	362		Cj0227	4.0398		0.0573328
Cj0228c	J7RQ28	pcm	YP_002343671.1	209	protein-L-isoaspartate O-methyltransferase	Cytoplasmic	9.97	H	protein-L-isoaspartate O-methyltransferase		Cj0228c	0.0167432	0.0105558	0.00916599	0.012155	846	0.00876398	0.0103797	0.00654016	0.00856129	890		Cj0228c	0.7043		0.332091
Cj0229	J7RAJ2		YP_002343672.1	182	acetyltransferase	Cytoplasmic	9.97	S	acetyltransferase		Cj0229	0.0232352	0.0184484	0.0230109	0.0215649	654	0	0.0724265	0.00371336	0.0253799	556		Cj0229	1.1769		0.608689
Cj0230c	J7RYV4		YP_002343673.1	457	nicotinate phosphoribosyltransferase	Cytoplasmic	8.96	H	Catalyzes the synthesis of beta-nicotinate D- ribonucleotide from nicotinate and 5-phospho-D-ribose 1-phosphate at the expense of ATP		Cj0230c	0.0126256	0.0110404	0.011715	0.0117937	861	0	0	0.00138908	0.000463027	1208		Cj0230c	0.0393		0.0670994
Cj0231c	J7QVW9	nrdF	YP_002343674.1	340	ribonucleotide-diphosphate reductase subunit beta	Cytoplasmic	9.97	F	Provides the precursors necessary for DNA synthesis. Catalyzes the biosynthesis of deoxyribonucleotides from the corresponding ribonucleotides		Cj0231c	0.143743	0.132066	0.099063	0.124957	179	0.0483965	0.0467475	0.0495208	0.0482216	359		Cj0231c	0.3859	68	0.0426326
Cj0232c	J7S0T2		YP_002343675.1	136	integral membrane protein	Cytoplasmic membrane	10	S	RDD family		Cj0232c	0	0	0	0	ND	0	0	0.0113281	0.00377603	1047		Cj0232c	∞		0.380467
Cj0233c	J7RQ32	pyrE	YP_002343676.1	202	orotate phosphoribosyltransferase	Cytoplasmic	8.96	F	Catalyzes the transfer of a ribosyl phosphate group from 5-phosphoribose 1-diphosphate to orotate, leading to the formation of orotidine monophosphate (OMP)		Cj0233c	0.0732248	0.0348237	0.056189	0.0547459	358	0.0181848	0.0176113	0	0.0119321	797		Cj0233c	0.218		0.0858934
Cj0234c	J7RAJ4	frr	YP_002343677.1	187	ribosome recycling factor	Cytoplasmic	9.26	J	Responsible for the release of ribosomes from messenger RNA at the termination of protein biosynthesis. May increase the efficiency of translation by recycling ribosomes from one round of translation to another		Cj0234c	0.0498477	0.0343344	0.0353425	0.0398415	467	0.012355	0	0.00523614	0.00586372	977		Cj0234c	0.1472	18	0.0328712
Cj0235c	J7RYV8	secG	YP_002343678.1	123	protein translocase subunit SecG	Cytoplasmic membrane	9.82	U	Preprotein translocase subunit SecG		Cj0235c	0.0756942	0.06469	0.056693	0.0656924	311	0.110765	0.0826897	0.0515001	0.0816517	236		Cj0235c	1.2429		0.260198
Cj0236c	J7QVX2		YP_002343679.1	231	integral membrane protein	Cytoplasmic membrane	10	S	Belongs to the BI1 family		Cj0236c	0	0	0	0	ND	0	0	0	0	ND		Cj0236c	0		NA
Cj0237	J7S0T5	cynT	YP_002343680.1	211	carbonic anhydrase	Cytoplasmic	9.97	P	Reversible hydration of carbon dioxide		Cj0237	0.0106394	0.00739337	0.00625934	0.00809738	999	0	0	0.00433502	0.00144501	1160		Cj0237	0.1785		0.189486
Cj0238	J7RQ36		YP_002343681.1	627	mechanosensitive ion channel family protein	Cytoplasmic membrane	9.99	M	mechanosensitive ion channel		Cj0238	0.00858844	0.0205845	0.0226851	0.017286	731	0.0262653	0.0319391	0.0187918	0.0256654	550		Cj0238	1.4848		0.286738
Cj0239c	J7RAJ8		YP_002343682.1	323	nitrogen fixation protein NifU	Cytoplasmic	9.97	CO	May be involved in the formation or repair of Fe-S clusters present in iron-sulfur proteins		Cj0239c	0.291162	0.275801	0.166482	0.244481	91	0.0484252	0.0540577	0.0656829	0.0560553	319		Cj0239c	0.2293		0.0592906
Cj0240c	J7RYW3	iscS	YP_002343683.1	393	cysteine desulfurase	Cytoplasmic	9.97	E	Cysteine desulfurase		Cj0240c	0.421231	0.466927	0.203455	0.363871	51	0.221916	0.253765	0.280753	0.252145	84		Cj0240c	0.693		0.288915
Cj0241c	J7QVX6		YP_002343684.1	133	bacteriohemerythrin	Cytoplasmic	8.96	C	Oxygen-binding protein. May be involved in a storage mechanism or for delivery to oxygen-requiring enzymes. The oxygen- binding site contains two iron atoms		Cj0241c	0.004175	0	0.00210488	0.00209329	1246	0	0	0	0	ND		Cj0241c	∞		0.415342
Cj0243c	J7S0T9		YP_002343685.1	388	hypothetical protein Cj0243c	Unknown*	0	0			Cj0243c	0	0.00365647	0.00548694	0.0030478	1213	0	0	0.00334486	0.00111495	1178		Cj0243c	0.3658		0.42537
Cj0244	J7RQ40	rpmI	YP_002343686.1	63	50S ribosomal protein L35	Cytoplasmic	9.26	J	Belongs to the bacterial ribosomal protein bL35 family		Cj0244	0	0	0	0	ND	0	0	0	0	ND		Cj0244	0		NA
Cj0245	J7RAK0	rplT	YP_002343687.1	117	50S ribosomal protein L20	Cytoplasmic	9.97	J	Binds directly to 23S ribosomal RNA and is necessary for the in vitro assembly process of the 50S ribosomal subunit. It is not involved in the protein synthesizing functions of that subunit		Cj0245	0.115348	0.079882	0.130746	0.108659	200	0.0847283	0.086184	0.028981	0.0666311	280		Cj0245	0.6132		0.261959
Cj0246c	J7RYW7					CytoplasmicMembrane	7.88	NT	FIST N domain		Cj0246c	0.675945	0.636602	0.697416	0.669987	21	0	0.927476	1.01635	0.647941	26		Cj0246c	0.9671		0.639443
Cj0247c	J7QVX9					Unknown	0	NT	FIST N domain		Cj0247c	0	0.299899	0.0461717	0.115357	190	0	0	0	0	ND		Cj0247c	∞		0.278677
Cj0248	J7S0U1		YP_002343690.1	285	hypothetical protein Cj0248	Unknown	0	T	Signal transduction protein		Cj0248	0.0981418	0.0836377	0.0892813	0.0903536	232	0.107313	0.11204	0.119498	0.11295	174		Cj0248	1.2501		0.0931983
Cj0249	J7RQ45		YP_002343691.1	159	hypothetical protein Cj0249	Unknown	0	0			Cj0249	0	0	0	0	ND	0	0	0	0	ND		Cj0249	0		NA
Cj0250c	J7RAK4		YP_002343692.1	436	MFS transport protein	Cytoplasmic membrane	10	EGP	Major facilitator superfamily		Cj0250c	0	0	0	0	ND	0	0	0	0	ND		Cj0250c	0		NA
Cj0252	J7QVY2	moaC	YP_002343694.1	157	cyclic pyranopterin monophosphate synthase accessory protein	Cytoplasmic	9.97	H	Catalyzes the conversion of (8S)-3',8-cyclo-7,8- dihydroguanosine 5'-triphosphate to cyclic pyranopterin monophosphate (cPMP)		Cj0252	0	0.00824946	0.0113356	0.00652835	1056	0	0.0113733	0	0.00379111	1045		Cj0252	0.5807		0.466989
Cj0253	J7S0U5		YP_002343695.1	87	hypothetical protein Cj0253	Unknown	0	S	Belongs to the UPF0250 family		Cj0253	0.00233627	0.0282419	0	0.0101927	910	0	0	0	0	ND		Cj0253	∞		0.309461
Cj0254	J7RQ49		YP_002343696.1	386	hypothetical protein Cj0254	Cytoplasmic	8.96	0			Cj0254	0.0219591	0.108929	0.0845374	0.0718086	281	0.0296129	0.110628	0.0861144	0.0754518	263		Cj0254	1.0507		0.316702
Cj0255c	J7RAK8	exoA	YP_002343697.1	252	exodeoxyribonuclease	Cytoplasmic	9.97	L	exodeoxyribonuclease III		Cj0255c	0.0241956	0.0138871	0.0189324	0.019005	696	0.0264879	0.0262396	0.0281295	0.0269523	535		Cj0255c	1.4182		0.169426
Cj0256	J7RYX5		YP_002343698.1	512	sulfatase family protein	Cytoplasmic membrane	10	I	Sulfatase		Cj0256	0.004869	0.00569741	0.0113067	0.00729105	1028	0.0110701	0.0087786	0	0.00661622	944		Cj0256	0.9074		0.623269
Cj0258	J7S0U8		YP_002343700.1	81	ArsR family transcriptional regulator	Cytoplasmic	8.96	S	Firmicute plasmid replication protein (RepL)		Cj0258	0	0	0.0189528	0.00631759	1062	0	0	0	0	ND		Cj0258	∞		0.349364
Cj0259	J7RQ53	pyrC	YP_002343701.1	335	dihydroorotase	Cytoplasmic	9.97	F	Catalyzes the reversible cyclization of carbamoyl aspartate to dihydroorotate		Cj0259	0.0069464	0.0084403	0.00491456	0.00676708	1052	0.00825098	0	0	0.00275033	1097		Cj0259	0.4064		0.332091
Cj0261c	J7RYY0		YP_002343703.1	239	SAM-dependent methyltransferase	Cytoplasmic	8.96	J	Tellurite resistance protein TehB		Cj0261c	0.0138743	0.0114741	0.0120473	0.0124653	838	0.00803211	0	0.00186191	0.00329801	1070		Cj0261c	0.2646		0.103879
Cj0262c	J7QVZ0		YP_002343704.1	665	methyl-accepting chemotaxis signal transduction protein	Cytoplasmic membrane	9.82	NT	methyl-accepting chemotaxis protein		Cj0262c	0.69126	1.10386	1.20321	0.999445	13	1.76175	2.02648	1.68613	1.82479	8		Cj0262c	1.8258		0.0519386
Cj0263	J7S0V2	zupT	YP_002343705.1	291	zinc transporter ZupT	Cytoplasmic membrane	10	P	Mediates zinc uptake. May also transport other divalent cations		Cj0263	0	0	0	0	ND	0	0	0	0	ND		Cj0263	0		NA
Cj0264c	J7RQ57		YP_002343706.1	838	molybdopterin containing oxidoreductase	Periplasmic	9.44	C	Belongs to the prokaryotic molybdopterin-containing oxidoreductase family		Cj0264c	0.0598599	0.0858043	0.102463	0.0827091	250	0.0746497	0.065969	0.0682686	0.0696291	273		Cj0264c	0.8419		0.353663
Cj0265c	J7RAL7		YP_002343707.1	191	cytochrome C-type heme-binding protein	Unknown	0	C	denitrification pathway		Cj0265c	0.134174	0.0754537	0.0951156	0.101581	209	0.104769	0.128281	0.0743583	0.10247	192		Cj0265c	1.0087		0.653893
Cj0266c	J7RYY4		YP_002343708.1	169	integral membrane protein	Unknown	0	S	Protein of unknown function (DUF2393)		Cj0266c	0	0	0	0	ND	0.0122846	0.0122552	0.00284378	0.00912784	867		Cj0266c	∞		0.149204
Cj0267c	J7QVZ3		YP_002343709.1	176	integral membrane protein	Cytoplasmic	8.96	S	Protein of unknown function (DUF2393)		Cj0267c	0.00276095	0.00622813	0.00514194	0.00471034	1144	0	0.0135161	0.0183359	0.0106173	826		Cj0267c	2.254		0.308594
Cj0268c	J7S0V7		YP_002343710.1	362	transmembrane protein	Unknown	0	O	COG0330 Membrane protease subunits stomatin prohibitin homologs		Cj0268c	0.105856	0.111314	0.0961684	0.104446	206	0.318668	0.368368	0.291623	0.32622	59		Cj0268c	3.1233	17	0.0328712
Cj0269c	J7RQ61	ilvE	YP_002343711.1	304	branched-chain amino acid aminotransferase	Cytoplasmic	9.97	E	Belongs to the class-IV pyridoxal-phosphate-dependent aminotransferase family		Cj0269c	0.289797	0.244735	0.23226	0.255597	85	0.0976022	0.157159	0.172122	0.142294	141		Cj0269c	0.5567		0.103368
Cj0270	J7RAM0		YP_002343712.1	68	tautomerase family protein	Unknown	0	G	Belongs to the 4-oxalocrotonate tautomerase family		Cj0270	0.0146377	0.00995509	0.00542019	0.0100043	918	0	0	0	0	ND		Cj0270	∞		0.116119
Cj0271	J7RYY8		YP_002343713.1	151	bacterioferritin comigratory protein	Cytoplasmic	8.96	O	bacterioferritin comigratory protein		Cj0271	0.0416756	0.0293042	0.0220725	0.0310174	539	0.0100584	0.00235833	0.00672635	0.00638104	952		Cj0271	0.2057		0.0573769
Cj0272	J7QVZ7		YP_002343714.1	363	hypothetical protein Cj0272	Cytoplasmic	8.96	C	Catalyzes the conversion of epoxyqueuosine (oQ) to queuosine (Q), which is a hypermodified base found in the wobble positions of tRNA(Asp), tRNA(Asn), tRNA(His) and tRNA(Tyr)		Cj0272	0.00620653	0.015114	0.0230077	0.014776	781	0	0	0.0325611	0.0108537	821		Cj0272	0.7345		0.471433
Cj0273	J7S0W2	fabZ	YP_002343715.1	146	3-hydroxyacyl-ACP dehydratase	Cytoplasmic	9.97	I	Involved in unsaturated fatty acids biosynthesis. Catalyzes the dehydration of short chain beta-hydroxyacyl-ACPs and long chain saturated and unsaturated beta-hydroxyacyl-ACPs		Cj0273	0.0577011	0.0474202	0.0487508	0.0512907	376	0.0560786	0.0105242	0.010979	0.0258606	547		Cj0273	0.5042		0.155323
Cj0274	J7RQ65	lpxA	YP_002343716.1	263	acyl-ACP--UDP-N-acetylglucosamine O-acyltransferase	Cytoplasmic	9.97	M	Involved in the biosynthesis of lipid A, a phosphorylated glycolipid that anchors the lipopolysaccharide to the outer membrane of the cell		Cj0274	0.0537571	0.0433154	0.0450777	0.0473834	415	0.0213899	0.0147075	0.0232157	0.019771	633		Cj0274	0.4173	73	0.0353059
Cj0275	J7RAM4	clpX	YP_002343717.1	417	ATP-dependent protease ATP-binding subunit ClpX	Cytoplasmic	9.97	O	ATP-dependent specificity component of the Clp protease. It directs the protease to specific substrates. Can perform chaperone functions in the absence of ClpP		Cj0275	0.0427316	0.0485417	0.0406957	0.0439897	435	0.0627137	0.0712523	0.0550791	0.063015	293		Cj0275	1.4325		0.0471458
Cj0276	J7RYZ2	mreB	YP_002343718.1	346	rod shape-determining protein MreB	Cytoplasmic	9.97	D	rod shape-determining protein mreB		Cj0276	0.164829	0.141358	0.13209	0.146092	157	0.293374	0.317733	0.261824	0.290977	70		Cj0276	1.9917		0.0328712
Cj0277	J7QW01	mreC	YP_002343719.1	249	rod shape-determining protein MreC	Unknown	0	M	Rod shape-determining protein (MreC)		Cj0277	0.0142643	0.00989839	0.0122675	0.0121434	847	0.0493563	0.0352782	0.0389178	0.0411841	407		Cj0277	3.3915	12	0.0348962
Cj0279	J7S0W6	carB	YP_002343720.1	1089	carbamoyl phosphate synthase large subunit	Unknown*	0	F	Belongs to the CarB family		Cj0279	0.0751511	0.0695335	0.066059	0.0702479	290	0.0543294	0.061923	0.0740593	0.0634372	291		Cj0279	0.903		0.384782
Cj0280	J7RQ70		YP_002343721.1	140	hypothetical protein Cj0280	Cytoplasmic	8.96	J	L-threonylcarbamoyladenylate synthase		Cj0280	0	0.00433021	0	0.0014434	1273	0.00491734	0.00370075	0.00651438	0.00504416	1001		Cj0280	3.4946		0.328618
Cj0281c	J7RAM9	tal	YP_002343722.1	325	transaldolase	Cytoplasmic	8.96	H	Transaldolase is important for the balance of metabolites in the pentose-phosphate pathway		Cj0281c	0.0996431	0.089903	0.0922601	0.0939354	224	0.0949302	0.100977	0.0971993	0.0977021	204		Cj0281c	1.0401		0.412105
Cj0282c	J7RYZ5	serB	YP_002343723.1	207	phosphoserine phosphatase	Cytoplasmic	9.97	E	phosphoserine phosphatase		Cj0282c	0.0171615	0.00571104	0.0139593	0.0122773	840	0.016043	0.0160009	0.0169157	0.0163199	697		Cj0282c	1.3293		0.350312
Cj0283c	J7QW06	cheW	YP_002343724.1	173	chemotaxis protein	Cytoplasmic	9.97	NT	chemotaxis protein		Cj0283c	0.175644	0.113935	0.151094	0.146891	156	0.167083	0.108579	0.157389	0.14435	139		Cj0283c	0.9827		0.481272
Cj0284c	J7S0X1	cheA	YP_002343725.1	769	chemotaxis histidine kinase	Cytoplasmic	9.97	T	chemotaxis protein		Cj0284c	0.276311	0.390132	0.544572	0.403672	46	0.204832	0.283467	0.251716	0.246672	88		Cj0284c	0.6111		0.13673
Cj0285c	J7RQ74	cheV	YP_002343726.1	318	chemotaxis protein	Cytoplasmic	9.97	T	chemotaxis protein		Cj0285c	0.474761	0.392383	0.398617	0.42192	44	0.336232	0.342112	0.380525	0.352957	53		Cj0285c	0.8365		0.171646
Cj0286c	J7RAN3		YP_002343727.1	205	hypothetical protein Cj0286c	Cytoplasmic	8.96	S	protein conserved in bacteria		Cj0286c	0	0	0	0	ND	0	0	0	0	ND		Cj0286c	0		NA
Cj0287c	J7RZ00	greA	YP_002343728.1	161	transcription elongation factor GreA	Cytoplasmic	9.97	K	Necessary for efficient RNA polymerase transcription elongation past template-encoded arresting sites. The arresting sites in DNA have the property of trapping a certain fraction of elongating RNA polymerases that pass through, resulting in locked ternary complexes. Cleavage of the nascent transcript by cleavage factors such as GreA or GreB allows the resumption of elongation from the new 3'termi…		Cj0287c	0.0641726	0.0399134	0.0721835	0.0587565	338	0.0116116	0.0281687	0.0233821	0.0210542	615		Cj0287c	0.3583		0.103368
Cj0288c	J7QW11	lpxB	YP_002343729.1	364	ipid-A-disaccharide synthase	Cytoplasmic	9.97	M	Condensation of UDP-2,3-diacylglucosamine and 2,3- diacylglucosamine-1-phosphate to form lipid A disaccharide, a precursor of lipid A, a phosphorylated glycolipid that anchors the lipopolysaccharide to the outer membrane of the cell		Cj0288c	0.00887333	0.030054	0.00734008	0.0154225	770	0.00645414	0.00849872	0.011679	0.00887729	877		Cj0288c	0.5756		0.382594
Cj0289c	J7S0X8	peb3	YP_002343730.1	250	major antigenic peptide PEB3	Unknown	0	S	Bacterial extracellular solute-binding protein		Cj0289c	0.0950623	0.0906117	0.0884743	0.0913828	228	0.0476618	0.0280879	0.0877459	0.0544986	326		Cj0289c	0.5964		0.16681
Cj0293	J7RQ79	surE	YP_002343731.1	258	stationary phase survival protein SurE	Cytoplasmic	8.96	S	Nucleotidase that shows phosphatase activity on nucleoside 5'-monophosphates		Cj0293	0.00771324	0.00626424	0	0.00465916	1147	0.0204594	0.0243746	0.0149029	0.0199123	631		Cj0293	4.2738		0.0519386
Cj0294	J7RAN6		YP_002343732.1	219	MoeB/ThiF family protein	Cytoplasmic	8.96	H	involved in molybdopterin and thiamine biosynthesis family 1		Cj0294	0.00613646	0.0269227	0.0085469	0.0138687	804	0.0204414	0.0202702	0.00501408	0.0152419	719		Cj0294	1.099		0.590164
Cj0296c	J7QW15	panD	YP_002343734.1	126	aspartate 1-decarboxylase	Cytoplasmic	8.96	H	Catalyzes the pyruvoyl-dependent decarboxylation of aspartate to produce beta-alanine		Cj0296c	0.020388	0.0229667	0.025857	0.0230705	635	0.00898756	0.0101903	0.0176625	0.0122801	787		Cj0296c	0.5323		0.0786447
Cj0297c	J7S0Y0	panC	YP_002343735.1	282	pantothenate synthetase	Cytoplasmic	9.97	H	Catalyzes the condensation of pantoate with beta-alanine in an ATP-dependent reaction via a pantoyl-adenylate intermediate		Cj0297c	0.0501766	0.0517156	0.0409954	0.0476292	411	0.0106593	0.0248582	0.0264965	0.0206713	616		Cj0297c	0.434		0.0783169
Cj0298c	J7RQ83	panB	YP_002343736.1	274	3-methyl-2-oxobutanoate hydroxymethyltransferase	Cytoplasmic	8.96	H	Catalyzes the reversible reaction in which hydroxymethyl group from 5,10-methylenetetrahydrofolate is transferred onto alpha-ketoisovalerate to form ketopantoate		Cj0298c	0.0927626	0.0657491	0.0785104	0.0790073	257	0.0405413	0.0511779	0.0574433	0.0497208	347		Cj0298c	0.6293		0.125957
Cj0299	J7RAP0		YP_002343737.1	257	beta-lactamase	Cytoplasmic membrane	9.82	V	Penicillin binding protein transpeptidase domain		Cj0299	0	0	0	0	ND	0	0	0	0	ND		Cj0299	0		NA
Cj0300c	J7RZ08	modC	YP_002343738.1	294	molybdenum ABC transporter ATP-binding protein	Cytoplasmic membrane	7.88	P	ATP-binding protein		Cj0300c	0.00728582	0.00657131	0.0136019	0.00915302	961	0.0262383	0	0	0.00874609	881		Cj0300c	0.9555		0.649667
Cj0302c	J7S0Y6		YP_002343740.1	133	molybdenum-pterin-binding protein	Unknown	0	H	molybdate ion transport		Cj0302c	0	0	0	0	ND	0	0	0	0	ND		Cj0302c	0		NA
Cj0303c	J7RQ87	modA	YP_002343741.1	249	molybdenum ABC transporter substrate-binding lipoprotein	Periplasmic	9.44	P	ABC transporter, periplasmic molybdate-binding protein		Cj0303c	0.102805	0.0932378	0.0260576	0.0740335	274	0.00660838	0.00393016	0.00845426	0.00633094	953		Cj0303c	0.0855		0.10831
Cj0304c	J7RAP5	bioC	YP_002343742.1	228	biotin synthesis protein	Cytoplasmic	8.96	Q	Converts the free carboxyl group of a malonyl-thioester to its methyl ester by transfer of a methyl group from S-adenosyl- L-methionine (SAM). It allows to synthesize pimeloyl-ACP via the fatty acid synthetic pathway		Cj0304c	0	0	0.000338775	0.000112925	1329	0.00618799	0.00630517	0	0.00416439	1029		Cj0304c	36.8775		0.296617
Cj0305c	J7RZ12		YP_002343743.1	203	hypothetical protein Cj0305c	Cytoplasmic	8.96	S	Protein of unknown function (DUF452)		Cj0305c	0.0108797	0.0133814	0	0.00808703	1000	0	0.0183186	0	0.00610619	968		Cj0305c	0.7551		0.52229
Cj0306c	J7QW23	bioF	YP_002343744.1	380	8-amino-7-oxononanoate synthase	Cytoplasmic	9.97	E	8-amino-7-oxononanoate synthase		Cj0306c	0.00357841	0	0.00123217	0.00160353	1265	0	0.0444496	0	0.0148165	733		Cj0306c	9.24		0.370327
Cj0307	J7S0Y8	bioA	YP_002343745.1	427	adenosylmethionine-8-amino-7-oxononanoate aminotransferase	Cytoplasmic	9.97	H	Belongs to the class-III pyridoxal-phosphate-dependent aminotransferase family		Cj0307	0.00784653	0.00955629	0.00806307	0.00848863	984	0	0	0	0	ND		Cj0307	∞		0.0996421
Cj0308c	J7RQ91	bioD	YP_002343746.1	201	dethiobiotin synthetase	Cytoplasmic	9.26	H	Catalyzes a mechanistically unusual reaction, the ATP- dependent insertion of CO2 between the N7 and N8 nitrogen atoms of 7,8-diaminopelargonic acid (DAPA) to form an ureido ring		Cj0308c	0	0.0126278	0	0.00420926	1165	0	0.00350731	0.0104173	0.00464153	1012		Cj0308c	1.1027		0.639443
Cj0311	J7QW27	rplY	YP_002343749.1	178	50S ribosomal protein L25	Cytoplasmic	9.97	J	This is one of the proteins that binds to the 5S RNA in the ribosome where it forms part of the central protuberance		Cj0311	0.360804	0.223274	0.255537	0.279872	69	0.110275	0.092745	0.0660362	0.0896854	213		Cj0311	0.3205	56	0.0426326
Cj0312	J7S0Z5	pth	YP_002343750.1	181	peptidyl-tRNA hydrolase	Cytoplasmic	9.97	J	The natural substrate for this enzyme may be peptidyl- tRNAs which drop off the ribosome during protein synthesis		Cj0312	0.0122531	0.00940285	0.00676335	0.00947311	946	0.0035851	0.00111439	0.00196766	0.00222238	1121		Cj0312	0.2346		0.133745
Cj0313	J7RQ95		YP_002343751.1	352	integral membrane protein	Cytoplasmic membrane	10	S	Permease		Cj0313	0	0	0.00312419	0.0010414	1293	0	0	0	0	ND		Cj0313	∞		0.531704
Cj0314	J7RAR4	lysA	YP_002343752.1	402	diaminopimelate decarboxylase	Cytoplasmic	9.97	E	Specifically catalyzes the decarboxylation of meso- diaminopimelate (meso-DAP) to L-lysine		Cj0314	0.027867	0.0247558	0.0229092	0.0251773	610	0.00443089	0	0	0.00147696	1158		Cj0314	0.0587	6	0.0328712
Cj0315	J7RZ31		YP_002343753.1	255	HAD-superfamily hydrolase	Cytoplasmic	8.96	G	HAD-superfamily hydrolase, subfamily IIA		Cj0315	0.0253365	0.0195093	0.0636776	0.0361745	500	0.0280509	0.0285472	0.0226569	0.0264183	544		Cj0315	0.7303		0.43781
Cj0316	J7QW45	pheA	YP_002343754.1	357	bifunctional chorismate mutase/prephenate dehydratase	Cytoplasmic	9.97	E	Chorismate mutase prephenate dehydratase		Cj0316	0.0222009	0.0215435	0.0175251	0.0204232	673	0.00853619	0.00900873	0.0102552	0.00926672	860		Cj0316	0.4537		0.088544
Cj0317	J7S112	hisC	YP_002343755.1	364	histidinol-phosphate aminotransferase	Cytoplasmic	9.97	E	Belongs to the class-II pyridoxal-phosphate-dependent aminotransferase family. Histidinol-phosphate aminotransferase subfamily		Cj0317	0.0830965	0.0783153	0.0631638	0.0748586	271	0.0356505	0.0374525	0.0531327	0.0420786	397		Cj0317	0.5621		0.103879
Cj0318	J7RQB0	fliF	YP_002343756.1	560	flagellar MS-ring protein	Cytoplasmic membrane, Flagellar	7.88	N	The M ring may be actively involved in energy transduction		Cj0318	0.017838	0.0280333	0.025334	0.0237351	622	0.0917026	0.0838769	0.0936594	0.0897463	212		Cj0318	3.7812	7	0.0328712
Cj0319	J7RAR7	fliG	YP_002343757.1	342	flagellar motor switch protein	Cytoplasmic*, Flagellar	9.12	N	flagellar motor switch protein		Cj0319	0.0306818	0.02131	0.0223631	0.024785	615	0.0573835	0.0466917	0.0438485	0.0493079	350		Cj0319	1.9894		0.0337504
Cj0320	J7RZ43	fliH	YP_002343758.1	276	flagellar assembly protein FliH	Cytoplasmic	8.96	N	flagellar assembly protein FliH		Cj0320	0.0157185	0.0102382	0.0656651	0.0305406	546	0.00851781	0.126124	0.211543	0.115395	171		Cj0320	3.7784		0.182929
Cj0321	J7QW54	dxs	YP_002343759.1	615	1-deoxy-D-xylulose-5-phosphate synthase	Cytoplasmic	9.97	H	Catalyzes the acyloin condensation reaction between C atoms 2 and 3 of pyruvate and glyceraldehyde 3-phosphate to yield 1-deoxy-D-xylulose-5-phosphate (DXP)		Cj0321	0.0113327	0.212615	0.012201	0.0787163	258	0.397176	0.348876	0.429074	0.391709	46		Cj0321	4.9762		0.0761452
Cj0322	J7S123	perR	YP_002343760.1	136	peroxide stress regulator	Cytoplasmic	9.97	K	Belongs to the Fur family		Cj0322	0	0.00671766	0.00735823	0.00469196	1145	0.00957389	0.00175569	0	0.00377653	1046		Cj0322	0.8049		0.608689
Cj0323	J7RQB3		YP_002343761.1	398	hypothetical protein Cj0323	Cytoplasmic	8.96	S	PFAM CHAD domain containing protein		Cj0323	0	0.025311	0.0532155	0.0261755	589	0.0361069	0.0256069	0.0282006	0.0299715	508		Cj0323	1.145		0.584832
Cj0324	J7RAR9	ubiE	YP_002343762.1	235	ubiquinone/menaquinone biosynthesis methyltransferase	Cytoplasmic	9.97	H	Methyltransferase required for the conversion of demethylmenaquinol (DMKH2) to menaquinol (MKH2) and the conversion of 2-polyprenyl-6-methoxy-1,4-benzoquinol (DDMQH2) to 2- polyprenyl-3-methyl-6-methoxy-1,4-benzoquinol (DMQH2)		Cj0324	0.0111155	0.00805605	0.0114084	0.0101933	909	0.00574806	0	0.0150688	0.00693895	937		Cj0324	0.6807		0.405643
Cj0325	J7RZ47	xseA	YP_002343763.1	387	exodeoxyribonuclease VII large subunit	Cytoplasmic	9.97	L	Bidirectionally degrades single-stranded DNA into large acid-insoluble oligonucleotides, which are then degraded further into small acid-soluble oligonucleotides		Cj0325	0.00400901	0	0.00361326	0.00254076	1228	0.00649694	0	0	0.00216565	1122		Cj0325	0.8524		0.623269
Cj0326	J7QW58	serC	YP_002343764.1	358	phosphoserine aminotransferase	Cytoplasmic	9.97	E	Catalyzes the reversible conversion of 3- phosphohydroxypyruvate to phosphoserine and of 3-hydroxy-2-oxo-4- phosphonooxybutanoate to phosphohydroxythreonine		Cj0326	0.0811223	0.082464	0.0754223	0.0796695	256	0.026104	0.0410208	0.0387452	0.03529	451		Cj0326	0.443	81	0.0346161
Cj0327	J7S124		YP_002343765.1	116	endoribonuclease L-PSP family protein	Cytoplasmic	9.26	J	Endoribonuclease L-PSP		Cj0327	0.017484	0.014662	0.0116977	0.0146145	785	0.0146924	0.00867946	0.00391648	0.00909611	868		Cj0327	0.6224		0.19366
Cj0328c	J7RQB5	fabH	YP_002343766.1	324	3-oxoacyl-ACP synthase	Cytoplasmic	9.26	I	Catalyzes the condensation reaction of fatty acid synthesis by the addition to an acyl acceptor of two carbons from malonyl-ACP. Catalyzes the first condensation reaction which initiates fatty acid synthesis and may therefore play a role in governing the total rate of fatty acid production. Possesses both acetoacetyl-ACP synthase and acetyl transacylase activities. Its substrate specificity deter…		Cj0328c	0.0389892	0.0371143	0.0362595	0.0374543	491	0.0128867	0.00891103	0.0132672	0.0116883	801		Cj0328c	0.3121	52	0.0328712
Cj0329c	J7RAS1	plsX	YP_002343767.1	328	phosphate acyltransferase	Cytoplasmic	9.97	I	Catalyzes the reversible formation of acyl-phosphate (acyl-PO(4)) from acyl- acyl-carrier-protein (acyl-ACP). This enzyme utilizes acyl-ACP as fatty acyl donor, but not acyl-CoA		Cj0329c	0.0316362	0.0266541	0.0313794	0.0298899	551	0.0943033	0.118678	0.100379	0.104454	190		Cj0329c	3.4946	10	0.0328712
Cj0330c	J7RZ49	rpmF	YP_002343768.1	48	50S ribosomal protein L32	Cytoplasmic	9.26	J	Belongs to the bacterial ribosomal protein bL32 family		Cj0330c	0	0.00495379	0	0.00165126	1261	0	0	0	0	ND		Cj0330c	∞		0.470276
Cj0331c	J7QW62		YP_002343769.1	117	hypothetical protein Cj0331c	Unknown	0	S	metal-binding, possibly nucleic acid-binding protein		Cj0331c	0.0188676	0.0132645	0.00987473	0.0140023	799	0.0241524	0.0162758	0	0.0134761	757		Cj0331c	0.9624		0.628657
Cj0332c	J7S128	ndk	YP_002343770.1	137	nucleoside diphosphate kinase	Extracellular	9.45	F	Major role in the synthesis of nucleoside triphosphates other than ATP. The ATP gamma phosphate is transferred to the NDP beta phosphate via a ping-pong mechanism, using a phosphorylated active-site intermediate		Cj0332c	0.297606	0.281022	0.258405	0.279011	70	0.0711407	0.0432177	0.0662514	0.0602033	300		Cj0332c	0.2158	29	0.0325816
Cj0333c	J7RQB8	fdxA	YP_002343771.1	94	ferredoxin	Unknown	0	C	Ferredoxin		Cj0333c	0.00642084	0	0.0213778	0.00926622	952	0.00260613	0	0	0.000868709	1189		Cj0333c	0.0938		0.28959
Cj0334	J7RAS5	ahpC	YP_002343772.1	198	alkyl hydroperoxide reductase	Cytoplasmic	9.26	O	Alkyl hydroperoxide reductase		Cj0334	1.95291	1.63777	1.27852	1.62307	3	1.02528	0.771226	1.09405	0.96352	16		Cj0334	0.5936		0.103879
Cj0335	J7RZ52	flhB	YP_002343773.1	362	flagellar biosynthesis protein FlhB	Cytoplasmic membrane, Flagellar	10	N	Required for formation of the rod structure in the basal body of the flagellar apparatus. Together with FliI and FliH, may constitute the export apparatus of flagellin		Cj0335	0	0.00655168	0	0.00218389	1242	0	0	0.00638136	0.00212712	1126		Cj0335	0.974		0.661145
Cj0336c	J7QW65	motB	YP_002343774.1	247	flagellar motor protein MotB	Cytoplasmic membrane	9.82	N	flagellar motor protein		Cj0336c	0.0263611	0.0205432	0.0204577	0.022454	641	0.0520481	0.062214	0.0248716	0.0463779	368		Cj0336c	2.0655		0.149259
Cj0337c	J7S132	motA	YP_002343775.1	258	flagellar motor protein MotA	Cytoplasmic membrane	10	N	forms the ion channels that couple flagellar rotation to proton sodium motive force across the membrane and forms the stator elements of the rotary flagellar machine		Cj0337c	0.0551404	0.0399989	0.0533923	0.0495105	395	0.0199719	0.0328511	0.042429	0.0317507	483		Cj0337c	0.6413		0.169971
Cj0338c	J7RQC0	polA	YP_002343776.1	879	DNA polymerase I	Cytoplasmic	9.97	L	In addition to polymerase activity, this DNA polymerase exhibits 5'-3' exonuclease activity		Cj0338c	0.00792754	0.117332	0.0192957	0.0481851	403	0.0617971	0.0518288	0.0333685	0.0489981	352		Cj0338c	1.0169		0.658027
Cj0339	J7RAS8		YP_002343777.1	453	MFS transport protein	Cytoplasmic membrane	10	P	MFS/sugar transport protein		Cj0339	0	0.0179702	0	0.00599005	1079	0	0	0	0	ND		Cj0339	∞		0.35134
Cj0340	J7RZ60		YP_002343778.1	335	nucleoside hydrolase	Unknown	0	F	inosine-uridine preferring nucleoside hydrolase		Cj0340	0.0124977	0.00913091	0.0101138	0.0105808	893	0.00539466	0.00650266	0.0106493	0.00751553	913		Cj0340	0.7103		0.364539
Cj0342c	J7S136	uvrA	YP_002343780.1	941	excinuclease ABC subunit A	Cytoplasmic	9.97	L	The UvrABC repair system catalyzes the recognition and processing of DNA lesions. UvrA is an ATPase and a DNA-binding protein. A damage recognition complex composed of 2 UvrA and 2 UvrB subunits scans DNA for abnormalities. When the presence of a lesion has been verified by UvrB, the UvrA molecules dissociate		Cj0342c	0.0136027	0.015935	0.0186862	0.0160746	753	0.0172587	0.0177041	0.0104346	0.0151325	722		Cj0342c	0.9414		0.59016
Cj0343c	J7RQC3		YP_002343781.1	261	integral membrane protein	Cytoplasmic membrane	10	S	membrane transporter protein		Cj0343c	0	0	0	0	ND	0	0	0	0	ND		Cj0343c	0		NA
Cj0344	J7RAT1		YP_002343782.1	41	hypothetical protein Cj0344	Unknown	0	0			Cj0344	0	0	0	0	ND	0	0	0.0119198	0.00397327	1040		Cj0344	∞		0.376025
Cj0345	J7RZ62	trpE	YP_002343783.1	416	anthranilate synthase subunit I	Cytoplasmic	9.97	EH	anthranilate synthase component		Cj0345	0.0218275	0.020307	0.00608673	0.0160737	755	0	0	0	0	ND		Cj0345	∞		0.103368
Cj0346	J7QW73	trpD	YP_002343784.1	533	anthranilate synthase subunit II	Cytoplasmic	9.97	F	Catalyzes the transfer of the phosphoribosyl group of 5- phosphorylribose-1-pyrophosphate (PRPP) to anthranilate to yield N-(5'-phosphoribosyl)-anthranilate (PRA)		Cj0346	0.01779	0.0291454	0.00733061	0.0180887	716	0.0127047	0.0131008	0.00536617	0.0103905	835		Cj0346	0.5744		0.229953
Cj0347	J7S139	trpF	YP_002343785.1	199	N-(5\'-phosphoribosyl)anthranilate isomerase	Cytoplasmic	8.96	E	Belongs to the TrpF family		Cj0347	0	0	0	0	ND	0	0	0.0455296	0.0151765	721		Cj0347	∞		0.332091
Cj0348	J7RQC6	trpB	YP_002343786.1	392	tryptophan synthase subunit beta	Cytoplasmic	9.97	E	The beta subunit is responsible for the synthesis of L- tryptophan from indole and L-serine		Cj0348	0.046857	0.0424585	0.0112485	0.0335213	515	0.0121998	0.00825848	0.0074665	0.00930826	856		Cj0348	0.2777		0.136797
Cj0349	J7RAT4	trpA	YP_002343787.1	249	tryptophan synthase subunit alpha	Cytoplasmic	9.97	E	The alpha subunit is responsible for the aldol cleavage of indoleglycerol phosphate to indole and glyceraldehyde 3- phosphate		Cj0349	0.0265533	0.0367014	0.00873572	0.0239968	621	0.0100571	0	0	0.00335237	1067		Cj0349	0.1397		0.133745
Cj0350	J7RZ66		YP_002343788.1	140	hypothetical protein Cj0350	Cytoplasmic	8.96	0			Cj0350	0.103112	0.106297	0.085859	0.0984225	211	0.0452947	0.0293491	0.0380894	0.0375777	434		Cj0350	0.3818	66	0.0348962
Cj0351	J7QW76	fliN	YP_002343789.1	102	flagellar motor switch protein	Cytoplasmic, Flagellar	9.97	N	flagellar motor switch protein		Cj0351	0	0	0.00864129	0.00288043	1218	0	0	0	0	ND		Cj0351	∞		0.407423
Cj0352	J7S141		YP_002343790.1	265	transmembrane protein	Cytoplasmic membrane	9.82	N	flagellar		Cj0352	0.0116899	0.00931316	0.0141104	0.0117045	863	0.0208555	0.0117973	0.0147865	0.0158131	706		Cj0352	1.351		0.30939
Cj0353c	J7RQC8		YP_002343791.1	486	phosphatase	Cytoplasmic	9.97	FP	Guanosine pentaphosphate phosphohydrolase		Cj0353c	0.00641024	0.010391	0.0106247	0.00914199	962	0.0131702	0.0195022	0.0103745	0.014349	741		Cj0353c	1.5696		0.262643
Cj0355c	J7RZ70		YP_002343793.1	223	two-component regulator	Cytoplasmic	9.97	K	COG0745 Response regulators consisting of a CheY-like receiver domain and a winged-helix DNA-binding domain		Cj0355c	0.456487	0.395343	0.448829	0.433553	42	0.316773	0.263162	0.279017	0.286317	73		Cj0355c	0.6604		0.0328712
Cj0356c	J7QW78	folB	YP_002343794.1	105	dihydroneopterin aldolase	Unknown	0	H	dihydroneopterin aldolase		Cj0356c	0.00403029	0.00339943	0	0.00247657	1230	0	0	0	0	ND		Cj0356c	∞		0.38118
Cj0357c	J7S144	plsY	YP_002343795.1	202	glycerol-3-phosphate acyltransferase PlsY	Cytoplasmic membrane	10	I	Catalyzes the transfer of an acyl group from acyl- phosphate (acyl-PO(4)) to glycerol-3-phosphate (G3P) to form lysophosphatidic acid (LPA). This enzyme utilizes acyl-phosphate as fatty acyl donor, but not acyl-CoA or acyl-ACP		Cj0357c	0.0102012	0.00854322	0.00998981	0.00957807	940	0	0	0	0	ND		Cj0357c	∞		0.0846595
Cj0358	J7RQD1		YP_002343796.1	341	cytochrome C551 peroxidase	Periplasmic	10	C	Cytochrome		Cj0358	0.201146	0.157932	0.586752	0.315277	57	0.543511	0.373003	0.574735	0.497083	34		Cj0358	1.5767		0.189947
Cj0360	J7RAT9	glmM	YP_002343797.1	445	phosphoglucosamine mutase	Cytoplasmic	9.97	G	Catalyzes the conversion of glucosamine-6-phosphate to glucosamine-1-phosphate		Cj0360	0.0768185	0.0913271	0.0957041	0.0879499	239	0.193376	0.216956	0.152547	0.187626	116		Cj0360	2.1333		0.053576
Cj0362	J7QW83		YP_002343799.1	150	integral membrane protein	Cytoplasmic membrane	10	S	membrane		Cj0362	0	0	0.00776265	0.00258755	1227	0	0	0	0	ND		Cj0362	∞		0.416309
Cj0363c	J7S148		YP_002343800.1	448	coproporphyrinogen III oxidase	Cytoplasmic	9.97	H	coproporphyrinogen III oxidase		Cj0363c	0.00858132	0.00862994	0.0104709	0.0092274	958	0.00966878	0.0124378	0.0151706	0.0124257	784		Cj0363c	1.3466		0.316012
Cj0364	J7RQD4		YP_002343801.1	83	hypothetical protein Cj0364	Unknown	0	0			Cj0364	0.0190598	0.0112259	0.0158057	0.0153638	772	0.00644492	0	0.0122136	0.00621949	962		Cj0364	0.4048		0.13673
Cj0365c	J7RAU2	cmeC	YP_002343802.1	492	multidrug efflux pump protein CmeC	Outer membrane	10	MU	RND efflux system, outer membrane lipoprotein		Cj0365c	0.0259261	0.0395637	0.0273781	0.030956	540	0.101834	0.141678	0.127887	0.1238	159		Cj0365c	3.9992	5	0.0328712
Cj0366c	J7RZ77	cmeB	YP_002343803.1	1040	multidrug efflux pump protein CmeB	Cytoplasmic membrane	10	V	Efflux pump membrane transporter		Cj0366c	0.0852643	0.0222555	0.0216061	0.043042	446	0.0375834	0.0318768	0.0100421	0.0265008	543		Cj0366c	0.6157		0.332363
Cj0367c	J7QW85	cmeA	YP_002343804.1	367	multidrug efflux pump protein CmeA	Cytoplasmic membrane	9.97	M	Belongs to the membrane fusion protein (MFP) (TC 8.A.1) family		Cj0367c	0.0682629	0.0469563	0.0325062	0.0492418	396	0.221726	0.255335	0.22327	0.233444	92		Cj0367c	4.7408	3	0.0328712
Cj0368c	J7S150	cmeR	YP_002343805.1	210	transcriptional regulator CmeR	Unknown	0	K	tetR family		Cj0368c	0.0275246	0.0216419	0.032338	0.0271682	578	0.0278338	0.0229184	0.0198371	0.0235298	577		Cj0368c	0.8661		0.413377
Cj0369c	J7RQD7		YP_002343806.1	458	ferredoxin domain-containing integral membrane protein	Cytoplasmic membrane	10	C	Cytochrome c oxidase accessory protein		Cj0369c	0.0100408	0.0107074	0.0204854	0.0137445	807	0.00983506	0.00911941	0	0.00631815	955		Cj0369c	0.4597		0.318612
Cj0370	J7RAU6	rpsU	YP_002343807.1	70	30S ribosomal protein S21	Unknown	0	J	Belongs to the bacterial ribosomal protein bS21 family		Cj0370	0.0652455	0.08974	0.0398634	0.0649496	316	0.0685507	0.0319257	0.00767093	0.0360491	443		Cj0370	0.555		0.211343
Cj0371	J7RZ81		YP_002343808.1	201	hypothetical protein Cj0371	Unknown	0	0			Cj0371	0.0500233	0.0423928	0.0402446	0.0442202	430	0.132618	0.112015	0.0627657	0.102466	193		Cj0371	2.3172		0.0901986
Cj0372	J7QW89		YP_002343809.1	389	glutathionylspermidine synthase	Cytoplasmic	8.96	E	Glutathionylspermidine synthase		Cj0372	0.0512796	0.0422844	0.0826428	0.0587356	339	0.0517108	0.0530557	0.09359	0.0661189	282		Cj0372	1.1257		0.207379
Cj0373	J7S153		YP_002343810.1	311	2-hydroxyacid dehydrogenase	Cytoplasmic	9.97	C	Belongs to the D-isomer specific 2-hydroxyacid dehydrogenase family		Cj0373	0.0826008	0.0756156	0.0704615	0.076226	264	0.0289131	0.0289321	0.040291	0.0327121	472		Cj0373	0.4291	74	0.0402549
Cj0374	J7RQE0		YP_002343811.1	163	nucleotide-binding protein	Cytoplasmic	9.97	S	Belongs to the UPF0234 family		Cj0374	0.00392607	0	0.0246109	0.00951234	943	0.109374	0.0119535	0.317847	0.146391	138		Cj0374	15.3896		0.204789
Cj0375	J7RAV0		YP_002343812.1	158	lipoprotein	Unknown	0	0			Cj0375	0	0.00541399	0.00566175	0.00369191	1185	0.0105931	0.00735705	0.014226	0.0107254	825		Cj0375	2.9051		0.181495
Cj0376	J7RZ83		YP_002343813.1	274	periplasmic protein	Cytoplasmic	8.96	0			Cj0376	0.00836658	0.00902903	0.00894292	0.00877951	973	0	0	0	0	ND		Cj0376	∞		0.0943218
Cj0377	J7QW93		YP_002343814.1	570	AAA ATPase	Cytoplasmic membrane	7.88	O	ATPase (AAA		Cj0377	0.00234187	0.00491342	0.00556979	0.00427503	1163	0.00711871	0.00887624	0	0.00533165	988		Cj0377	1.2472		0.572969
Cj0378c	J7S157		YP_002343815.1	179	ferric reductase-like transmembrane protein	Cytoplasmic membrane	10	C	integral membrane protein		Cj0378c	0	0	0	0	ND	0	0	0	0	ND		Cj0378c	0		NA
Cj0379c	J7RQE2	yedY	YP_002343816.1	297	sulfoxide reductase catalytic subunit	Cytoplasmic	8.96	C	Part of the MsrPQ system that repairs oxidized periplasmic proteins containing methionine sulfoxide residues (Met-O), using respiratory chain electrons. Thus protects these proteins from oxidative-stress damage caused by reactive species of oxygen and chlorine generated by the host defense mechanisms. MsrPQ is essential for the maintenance of envelope integrity under bleach stress, rescuing a wid…		Cj0379c	0.155802	0.121116	0.128506	0.135141	169	0.170681	0.109294	0.142348	0.140774	144		Cj0379c	1.0417		0.436758
Cj0380c	J7RAV3		YP_002343817.1	261	hypothetical protein Cj0380c	Cytoplasmic	8.96	0			Cj0380c	0.209913	0.214774	0.374191	0.266293	78	1.36521	1.795	0.106647	1.08895	14		Cj0380c	4.0893		0.234044
Cj0381c	J7RZ86	pyrF	YP_002343818.1	279	orotidine 5\'-phosphate decarboxylase	Cytoplasmic	9.97	F	Catalyzes the decarboxylation of orotidine 5'- monophosphate (OMP) to uridine 5'-monophosphate (UMP)		Cj0381c	0.00450906	0.00607563	0.00499373	0.00519281	1124	0.00360884	0	0.00515475	0.0029212	1087		Cj0381c	0.5625		0.421761
Cj0382c	J7QW95	nusB	YP_002343819.1	132	transcription antitermination protein NusB	Unknown	0	K	Involved in transcription antitermination. Required for transcription of ribosomal RNA (rRNA) genes. Binds specifically to the boxA antiterminator sequence of the ribosomal RNA (rrn) operons		Cj0382c	0.0355416	0.021021	0.0227243	0.026429	588	0.0162457	0.0390942	0.0428681	0.032736	470		Cj0382c	1.2386		0.477705
Cj0383c	J7S159	ribH	YP_002343820.1	154	6,7-dimethyl-8-ribityllumazine synthase	Cytoplasmic	9.97	H	Catalyzes the formation of 6,7-dimethyl-8- ribityllumazine by condensation of 5-amino-6-(D- ribitylamino)uracil with 3,4-dihydroxy-2-butanone 4-phosphate. This is the penultimate step in the biosynthesis of riboflavin		Cj0383c	0.0702265	0.066267	0.0655876	0.0673603	302	0.0977053	0.0647019	0.0642557	0.0755543	262		Cj0383c	1.1216		0.375541
Cj0384c	J7RQE6	kdsA	YP_002343821.1	271	2-dehydro-3-deoxyphosphooctonate aldolase	Cytoplasmic	9.97	M	Belongs to the KdsA family		Cj0384c	0.0805037	0.0728098	0.0631483	0.0721539	280	0.0740441	0.0709203	0.0749958	0.0733201	267		Cj0384c	1.0162		0.594068
Cj0386	J7RZ89	engA	YP_002343823.1	460	GTPase Der	Cytoplasmic	9.97	S	GTPase that plays an essential role in the late steps of ribosome biogenesis		Cj0386	0.00938491	0.0144467	0.0158988	0.0132435	817	0.0223712	0.0271194	0.0246481	0.0247129	564		Cj0386	1.866		0.0741177
Cj0387	J7QW99	aroK	YP_002343824.1	165	shikimate kinase	Cytoplasmic	9.97	F	Catalyzes the specific phosphorylation of the 3-hydroxyl group of shikimic acid using ATP as a cosubstrate		Cj0387	0.00284926	0	0.00214419	0.00166449	1260	0	0	0	0	ND		Cj0387	∞		0.46027
Cj0388	J7S162	trpS	YP_002343825.1	319	tryptophan--tRNA ligase	Cytoplasmic	10	J	Belongs to the class-I aminoacyl-tRNA synthetase family		Cj0388	0.0524711	0.0454308	0.045873	0.0479249	410	0.0326936	0.0383716	0.0350648	0.0353767	449		Cj0388	0.7382		0.11027
Cj0389	J7RQE8	serS	YP_002343826.1	411	serine--tRNA ligase	Cytoplasmic	10	J	Catalyzes the attachment of serine to tRNA(Ser). Is also able to aminoacylate tRNA(Sec) with serine, to form the misacylated tRNA L-seryl-tRNA(Sec), which will be further converted into selenocysteinyl-tRNA(Sec)		Cj0389	0.101574	0.11884	0.086566	0.102327	208	0.0596367	0.0781573	0.0765099	0.0714347	271		Cj0389	0.6981		0.102056
Cj0390	J7RAV8		YP_002343827.1	820	transmembrane protein	Unknown	0	O	COG0457 FOG TPR repeat		Cj0390	0.00556997	0.0120172	0.0114304	0.00967253	933	0.0677628	0.0640966	0.0288177	0.053559	331		Cj0390	5.5372		0.0899015
Cj0391c	J7RZ93		YP_002343828.1	211	hypothetical protein Cj0391c	Unknown	0	0			Cj0391c	0.00515908	0.00416005	0.00390258	0.00440724	1159	0	0	0	0	ND		Cj0391c	∞		0.222423
Cj0392c	J7QWA3	pyk	YP_002343829.1	480	pyruvate kinase	Cytoplasmic	9.97	G	Belongs to the pyruvate kinase family		Cj0392c	0.158457	0.213048	0.229538	0.200347	116	0.1376	0.217014	0.254912	0.203175	107		Cj0392c	1.0141		0.58658
Cj0393c	J7S165	mqo	YP_002343830.1	448	malate:quinone oxidoreductase	Cytoplasmic*	9.12	C	Malate quinone- oxidoreductase		Cj0393c	0.0776537	0.0672194	0.0997544	0.0815425	251	0.0464238	0.0447722	0.0367172	0.0426377	391		Cj0393c	0.5229		0.0943218
Cj0394c	J7RQF1	coaX	YP_002343831.1	209	pantothenate kinase	Cytoplasmic	8.96	F	Catalyzes the phosphorylation of pantothenate (Pan), the first step in CoA biosynthesis		Cj0394c	0.00928918	0.00556221	0.0119022	0.00891788	966	0.0145614	0.0165101	0.0175409	0.0162041	699		Cj0394c	1.817		0.149204
Cj0395c	J7RAW2		YP_002343832.1	96	hypothetical protein Cj0395c	Unknown	0	0			Cj0395c	0	0	0	0	ND	0.00618799	0	0	0.00206266	1130		Cj0395c	∞		0.445856
Cj0396c	J7RZ96		YP_002343833.1	332	lipoprotein	Unknown	0	0			Cj0396c	0.0526183	0.0301654	0.05737	0.0467179	417	0.0227176	0.0164816	0	0.0130664	766		Cj0396c	0.2797		0.115736
Cj0397c	J7QWA6		YP_002343834.1	192	hypothetical protein Cj0397c	Unknown	0	0			Cj0397c	0.0661577	0.0588196	0.0593929	0.0614567	328	0.0948732	0.065528	0.0830821	0.0811611	238		Cj0397c	1.3206		0.105722
Cj0398	J7S168	gatC	YP_002343835.1	94	glutamyl-tRNA(Gln) amidotransferase subunit C	Cytoplasmic	8.96	J	Allows the formation of correctly charged Asn-tRNA(Asn) or Gln-tRNA(Gln) through the transamidation of misacylated Asp- tRNA(Asn) or Glu-tRNA(Gln) in organisms which lack either or both of asparaginyl-tRNA or glutaminyl-tRNA synthetases. The reaction takes place in the presence of glutamine and ATP through an activated phospho-Asp-tRNA(Asn) or phospho-Glu-tRNA(Gln)		Cj0398	0.00677772	0.0134258	0.00885386	0.00968579	931	0.00426134	0	0	0.00142045	1163		Cj0398	0.1467		0.169205
Cj0399	J7RQF5		YP_002343836.1	187	colicin V production protein	Cytoplasmic membrane	10	S	Colicin V production protein		Cj0399	0.0513049	0.0394556	0.0326284	0.0411296	462	0.0816298	0.0559921	0.0675556	0.0683925	276		Cj0399	1.6629		0.0573769
Cj0400	J7RAW4	fur	YP_002343837.1	157	ferric uptake regulator	Cytoplasmic	9.97	K	Belongs to the Fur family		Cj0400	0.064356	0.0536357	0.0520622	0.0566847	349	0.125623	0.0823968	0.111252	0.106424	185		Cj0400	1.8775		0.053576
Cj0401	J7RZ99	lysS	YP_002343838.1	501	lysine--tRNA ligase	Cytoplasmic	10	J	Belongs to the class-II aminoacyl-tRNA synthetase family		Cj0401	0.0273119	0.0511548	0.0586869	0.0457179	421	0.0210393	0.0358722	0.0287199	0.0285438	524		Cj0401	0.6243		0.135905
Cj0402	J7QWA9	glyA	YP_002343839.1	414	serine hydroxymethyltransferase	Cytoplasmic	10	E	Catalyzes the reversible interconversion of serine and glycine with tetrahydrofolate (THF) serving as the one-carbon carrier. This reaction serves as the major source of one-carbon groups required for the biosynthesis of purines, thymidylate, methionine, and other important biomolecules. Also exhibits THF- independent aldolase activity toward beta-hydroxyamino acids, producing glycine and aldehyd…		Cj0402	0.327003	0.358805	0.342258	0.342688	54	0.264506	0.385082	0.300315	0.316634	63		Cj0402	0.924		0.334193
Cj0403	J7S171		YP_002343840.1	181	hypothetical protein Cj0403	Unknown	0	L	Domain of unknown function (DUF1882)		Cj0403	0.0325931	0.0272284	0.0271903	0.0290039	560	0.0605078	0.0379977	0.0288813	0.0424623	394		Cj0403	1.464		0.206692
Cj0404	J7RQF7		YP_002343841.1	278	transmembrane protein	Unknown	0	S	Sporulation related domain		Cj0404	0.0773439	0.108405	0.0753477	0.0870323	242	0.188575	0.19813	0.201292	0.195999	114		Cj0404	2.252	32	0.0328712
Cj0405	J7RAW7	aroE	YP_002343842.1	262	shikimate 5-dehydrogenase	Cytoplasmic	9.97	E	Involved in the biosynthesis of the chorismate, which leads to the biosynthesis of aromatic amino acids. Catalyzes the reversible NADPH linked reduction of 3-dehydroshikimate (DHSA) to yield shikimate (SA)		Cj0405	0.0996951	0.152826	0.184304	0.145608	159	0.0184745	0.0160226	0.0145768	0.016358	694		Cj0405	0.1123	12	0.0480672
Cj0406c	J7RZA3		YP_002343843.1	299	lipoprotein	Unknown	0	0			Cj0406c	0.0915829	0.0801245	0.169705	0.113804	191	0.241465	0.226714	0.279433	0.249204	85		Cj0406c	2.1898	38	0.0328712
Cj0407	J7QWB3	lgt	YP_002343844.1	271	prolipoprotein diacylglyceryl transferase	Cytoplasmic membrane	10	M	Transfers the N-acyl diglyceride group on what will become the N-terminal cysteine of membrane lipoproteins		Cj0407	0	0	0.0639627	0.0213209	656	0	0.0230177	0	0.00767258	912		Cj0407	0.3599		0.465398
Cj0408	J7S172	frdC	YP_002343845.1	260	fumarate reductase cytochrome B subunit	Cytoplasmic membrane	10	C	fumarate reductase cytochrome B subunit		Cj0408	0.0461623	0.0348216	0.0980275	0.0596705	335	0.013699	0.00627561	0	0.0066582	941		Cj0408	0.1116		0.134246
Cj0409	J7RQG1	frdA	YP_002343846.1	663	fumarate reductase flavoprotein subunit	Cytoplasmic membrane	7.88	C	fumarate reductase, flavoprotein subunit		Cj0409	0.191682	0.234951	0.426111	0.284248	67	0.217275	0.241287	0.336765	0.265109	80		Cj0409	0.9327		0.462897
Cj0410	J7RAX1	frdB	YP_002343847.1	241	fumarate reductase iron-sulfur subunit	Cytoplasmic membrane	7.88	C	Belongs to the succinate dehydrogenase fumarate reductase iron-sulfur protein family		Cj0410	0.154259	0.11789	0.16518	0.145776	158	0.121293	0.115254	0.131012	0.12252	160		Cj0410	0.8405		0.147697
Cj0411	J7RZA6		YP_002343848.1	728	ATP/GTP binding protein	Cytoplasmic	8.96	S	Dynamin family		Cj0411	0.00373473	0.0266168	0.020571	0.0169742	740	0.015693	0.102655	0.0111161	0.0431549	387		Cj0411	2.5424		0.327918
Cj0412	J7QWB7		YP_002343849.1	609	ATP/GTP binding protein	Cytoplasmic	8.96	S	GTP-binding protein		Cj0412	0.00633183	0.00993845	0.0253019	0.0138574	805	0.0184041	0.0573606	0.0371992	0.0376546	431		Cj0412	2.7173		0.167273
Cj0413	J7S175		YP_002343850.1	234	periplasmic protein	Extracellular	9.71	S	COG0790 FOG TPR repeat, SEL1 subfamily		Cj0413	0.0095501	0.00982782	0.0127434	0.0107071	890	0.00259738	0	0.0140449	0.00554743	986		Cj0413	0.5181		0.288915
Cj0414	J7RQG5		YP_002343851.1	242	oxidoreductase subunit	Unknown	0	S	Gluconate 2-dehydrogenase subunit 3		Cj0414	0.887425	0.747462	0.371198	0.668695	22	0.128662	0.0873119	0.171538	0.129171	154		Cj0414	0.1932		0.0911342
Cj0415	J7RAX5		YP_002343852.1	573	GMC oxidoreductase subunit	Unknown	0	E	Oxidoreductase		Cj0415	0.96605	1.48717	0.736682	1.0633	10	0.23369	0.30293	0.378387	0.305002	65		Cj0415	0.2868		0.0895528
Cj0418c	J7S177		YP_002343855.1	234	hypothetical protein Cj0418c	Unknown	0	M	SprA-related family		Cj0418c	0	0	0	0	ND	0	0	0	0	ND		Cj0418c	0		NA
Cj0419	J7RQG6		YP_002343856.1	120	histidine triad (HIT) family protein	Cytoplasmic	8.96	FG	(HIT) family		Cj0419	0.00994977	0.00751858	0.00687586	0.00811473	997	0.0115499	0	0.0198768	0.0104756	832		Cj0419	1.2909		0.524098
Cj0420	J7RAX9		YP_002343857.1	190	periplasmic protein	Unknown	0	S	Belongs to the UPF0312 family		Cj0420	0.618408	0.409367	0.412217	0.479997	37	0.120662	0.0705479	0.23407	0.14176	143		Cj0420	0.2953		0.0733427
Cj0422c	J7QWC4		YP_002343859.1	69	H-T-H containing protein	Unknown	0	0			Cj0422c	0	0	0	0	ND	0	0	0	0	ND		Cj0422c	0		NA
Cj0424	J7RQH0		YP_002343861.1	210	acidic periplasmic protein	Unknown*	0	S	MORN repeat variant		Cj0424	0.02195	0	0	0.00731667	1025	0.0394175	0.0310869	0.0187232	0.0297425	512		Cj0424	4.065		0.0585274
Cj0425	J7RAY2		YP_002343862.1	138	periplasmic protein	Unknown	0	0			Cj0425	0.00130437	0.00349413	0	0.0015995	1266	0.00935256	0	0	0.00311752	1075		Cj0425	1.9491		0.531518
Cj0426	J7RZB5		YP_002343863.1	525	ABC transporter ATP-binding protein	Cytoplasmic	9.97	S	abc transporter atp-binding protein		Cj0426	0.0257403	0.0482856	0.0560788	0.0433682	441	0.0422768	0.122761	0.134586	0.0998746	198		Cj0426	2.3029		0.103368
Cj0427	J7QWC7		YP_002343864.1	111	hypothetical protein Cj0427	Cytoplasmic	8.96	0			Cj0427	0.0964021	0.0893825	0.135669	0.107151	203	0.0910198	0.0677178	0.0364098	0.0650491	285		Cj0427	0.6071		0.237668
Cj0428	J7S183		YP_002343865.1	127	hypothetical protein Cj0428	Extracellular	9.64	0			Cj0428	0	0	0	0	ND	0	0	8.79823e-05	2.93274e-05	1216		Cj0428	∞		0.662121
Cj0429c	J7RQH4		YP_002343866.1	194	hypothetical protein Cj0429c	Cytoplasmic	9.97	S	hmm pf01205		Cj0429c	0.0029015	0.00364508	0.00393515	0.00349391	1196	0.00633994	0.0204408	0.00365046	0.0101437	842		Cj0429c	2.9033		0.297449
Cj0430	J7RAY5		YP_002343867.1	408	integral membrane protein	Cytoplasmic membrane	10	M	integral membrane protein		Cj0430	0.0013797	0.00865626	0	0.00334532	1204	0.013576	0	0	0.00452533	1016		Cj0430	1.3527		0.598581
Cj0432c	J7QWD0	murD	YP_002343869.1	402	UDP-N-acetylmuramoylalanine--D-glutamate ligase	Cytoplasmic	9.97	M	Cell wall formation. Catalyzes the addition of glutamate to the nucleotide precursor UDP-N-acetylmuramoyl-L-alanine (UMA)		Cj0432c	0.00929917	0.0261285	0.00796	0.0144626	789	0.00284861	0.00259912	0	0.00181591	1145		Cj0432c	0.1256		0.156417
Cj0433c	J7S184	mraY	YP_002343870.1	353	phospho-N-acetylmuramoyl-pentapeptide-transferase	Cytoplasmic membrane	10	M	First step of the lipid cycle reactions in the biosynthesis of the cell wall peptidoglycan		Cj0433c	0	0	0.00660772	0.00220257	1238	0	0	0	0	ND		Cj0433c	∞		0.436758
Cj0434	J7RQH6	pgm	YP_002343871.1	492	2,3-bisphosphoglycerate-independent phosphoglycerate mutase	Cytoplasmic	9.97	G	Catalyzes the interconversion of 2-phosphoglycerate and 3-phosphoglycerate		Cj0434	0.0316053	0.0702982	0.0621084	0.0546706	359	0.0211295	0.0215425	0.0241377	0.0222699	597		Cj0434	0.4073		0.104081
Cj0435	J7RAY9	fabG	YP_002343872.1	247	3-ketoacyl-ACP reductase	Cytoplasmic	9.26	IQ	reductase		Cj0435	0.202663	0.152572	0.134852	0.163362	140	0.0879611	0.0763799	0.0638569	0.076066	261		Cj0435	0.4656	82	0.0377469
Cj0436	J7RZC2		YP_002343873.1	136	pyridoxamine 5\'-phosphate oxidase	Unknown	0	S	Pfam:Pyridox_oxidase		Cj0436	0.0437989	0.0427654	0.0288598	0.0384747	480	0.0422392	0.0214496	0.0607278	0.0414722	403		Cj0436	1.0779		0.594225
Cj0437	J7QWD4	sdhA	YP_002343874.1	611	succinate dehydrogenase flavoprotein subunit	Cytoplasmic membrane	9.99	C	fumarate reductase, flavoprotein subunit		Cj0437	0.0071165	0.010733	0.0176513	0.0118336	858	0.0268964	0.0302975	0.0318674	0.0296871	513		Cj0437	2.5087	26	0.0449583
Cj0438	J7S186	sdhB	YP_002343875.1	321	succinate dehydrogenase iron-sulfur protein	Cytoplasmic membrane	7.88	C	fumarate reductase, iron-sulfur protein		Cj0438	0.00519576	0.020293	0.0176294	0.0143727	791	0.0303949	0.0439327	0.156464	0.0769304	256		Cj0438	5.3525		0.207994
Cj0439	J7RQI0	sdhC	YP_002343876.1	285	succinate dehydrogenase subunit C	Unknown	0	C	Heterodisulfide reductase subunit B		Cj0439	0.09818	0.0106603	0.0266653	0.0451685	423	0.0349746	0.0170151	0.0452108	0.0324001	473		Cj0439	0.7173		0.471981
Cj0440c	J7RAZ3		YP_002343877.1	222	transcriptional regulator	Unknown	0	K	Catalyzes an amino-pyrimidine hydrolysis reaction at the C5' of the pyrimidine moiety of thiamine compounds, a reaction that is part of a thiamine salvage pathway		Cj0440c	0.0406006	0.0240446	0.0352118	0.0332857	519	0.00538746	0.00335466	0.00572347	0.00482186	1008		Cj0440c	0.1449	17	0.0418428
Cj0441	J7RZC5	acpP	YP_002343878.1	77	acyl carrier protein	Cytoplasmic	9.97	IQ	Carrier of the growing fatty acid chain in fatty acid biosynthesis		Cj0441	0.179874	0.217274	0.151164	0.182771	126	0.0750108	0.115477	0.278736	0.156408	130		Cj0441	0.8558		0.53157
Cj0442	J7QWD7	fabF	YP_002343879.1	404	3-oxoacyl-ACP synthase	Cytoplasmic membrane	7.88	I	Catalyzes the condensation reaction of fatty acid synthesis by the addition to an acyl acceptor of two carbons from malonyl-ACP		Cj0442	0.138633	0.173275	0.15751	0.156473	146	0.047082	0.0592732	0.0644479	0.0569344	314		Cj0442	0.3639	61	0.0328712
Cj0443	J7S188	accA	YP_002343880.1	312	acetyl-CoA carboxylase carboxyltransferase subunit alpha	Cytoplasmic	9.97	I	Component of the acetyl coenzyme A carboxylase (ACC) complex. First, biotin carboxylase catalyzes the carboxylation of biotin on its carrier protein (BCCP) and then the CO(2) group is transferred by the carboxyltransferase to acetyl-CoA to form malonyl-CoA		Cj0443	0.0520361	0.038751	0.0403106	0.0436993	438	0.0216688	0.0288821	0.0220697	0.0242069	569		Cj0443	0.5539		0.099
Cj0447	J7RQI4		YP_002343881.1	198	NUDIX hydrolase family protein	Cytoplasmic	8.96	L	Nudix domain		Cj0447	0.00699508	0.00519242	0.00553083	0.00590611	1084	0.00692372	0.0115431	0.00488744	0.00778474	905		Cj0447	1.3181		0.466989
Cj0448c	J7RAZ6		YP_002343882.1	365	MCP-type signal transduction protein	Unknown*	0	NT	chemotaxis protein		Cj0448c	0.576823	0.75335	0.855182	0.728452	18	1.10408	1.05399	1.16642	1.10816	13		Cj0448c	1.5213		0.0461662
Cj0449c	J7RZC9		YP_002343883.1	71	hypothetical protein Cj0449c	Unknown	0	S	Protein of unknown function (DUF465)		Cj0449c	0.0131723	0.00807992	0.0154133	0.0122218	844	0	0.0145763	0.00971082	0.00809572	899		Cj0449c	0.6624		0.425575
Cj0450c	J7QWE1	rpmB	YP_002343884.1	64	50S ribosomal protein L28	Cytoplasmic	9.26	J	Belongs to the bacterial ribosomal protein bL28 family		Cj0450c	0.0155905	0.00163476	0.0482486	0.0218246	652	0.0317995	0.00434897	0	0.0120495	793		Cj0450c	0.5521		0.474302
Cj0451	J7S190	rep	YP_002343885.1	215	ribulose-phosphate 3-epimerase	Cytoplasmic	9.97	G	Belongs to the ribulose-phosphate 3-epimerase family		Cj0451	0.0109727	0.00709569	0.0144265	0.0108316	887	0.0067083	0.00701089	0.00527262	0.00633061	954		Cj0451	0.5845		0.289995
Cj0452	J7RQI7	dnaQ	YP_002343886.1	253	DNA polymerase III subunit epsilon	Cytoplasmic	9.97	L	dna polymerase iii		Cj0452	0.00617295	0.00447212	0.0129154	0.00785347	1010	0.0225921	0.0184419	0.053702	0.0315787	485		Cj0452	4.021		0.111772
Cj0453	J7RAZ9	thiC	YP_002343887.1	430	phosphomethylpyrimidine synthase	Cytoplasmic	9.97	H	Catalyzes the synthesis of the hydroxymethylpyrimidine phosphate (HMP-P) moiety of thiamine from aminoimidazole ribotide (AIR) in a radical S-adenosyl-L-methionine (SAM)-dependent reaction		Cj0453	0.231125	0.261116	0.181937	0.224726	100	0.119173	0.157057	0.140905	0.139045	146		Cj0453	0.6187		0.0687442
Cj0454c	J7RZD0		YP_002343888.1	189	membrane protein	Cytoplasmic membrane	9.82	0			Cj0454c	0.011362	0.00819166	0.0274168	0.0156568	763	0.0227976	0.0253718	0.016573	0.0215808	604		Cj0454c	1.3784		0.421061
Cj0455c	J7QWE4					CytoplasmicMembrane	9.82	NU	PFAM Fimbrial assembly family protein		Cj0455c	0.0140248	0.0245992	0.00969849	0.0161075	752	0.0275429	0.016053	0.0151525	0.0195828	635		Cj0455c	1.2158		0.472387
Cj0456c	J7S193		YP_002343890.1	319	hypothetical protein Cj0456c	Cytoplasmic	8.96	0			Cj0456c	0.00778841	0.00617535	0.0202705	0.0114114	872	0	0	0	0	ND		Cj0456c	∞		0.148494
Cj0457c	J7RQJ0		YP_002343891.1	209	lipoprotein	Unknown	0	S	protein conserved in bacteria		Cj0457c	0.0144283	0.0038724	0.00438186	0.00756086	1017	0	0	0	0	ND		Cj0457c	∞		0.197125
Cj0458c	J7RB02	miaB	YP_002343892.1	433	tRNA-2-methylthio-N(6)-dimethylallyladenosine synthase	Cytoplasmic	9.97	J	Catalyzes the methylthiolation of N6- (dimethylallyl)adenosine (i(6)A), leading to the formation of 2- methylthio-N6-(dimethylallyl)adenosine (ms(2)i(6)A) at position 37 in tRNAs that read codons beginning with uridine		Cj0458c	0.00813698	0.0112675	0.0205265	0.0133103	816	0.0241231	0.021009	0.0115415	0.0188912	647		Cj0458c	1.4193		0.412577
Cj0459c	J7RZD4		YP_002343893.1	88	hypothetical protein Cj0459c	Unknown	0	0			Cj0459c	0.058261	0.0323742	0.0247499	0.0384617	481	0.0240314	0.0100948	0.0357104	0.0232789	578		Cj0459c	0.6052		0.303312
Cj0460	J7QWE7	nusA	YP_002343894.1	362	transcription elongation factor NusA	Cytoplasmic	9.97	K	Participates in both transcription termination and antitermination		Cj0460	0.0447121	0.0536077	0.0432582	0.0471927	416	0.0440292	0.0518592	0.0511376	0.0490087	351		Cj0460	1.0385		0.496462
Cj0461c	J7S196		YP_002343895.1	395	MFS transport protein	Cytoplasmic membrane	10	EGP	Major facilitator Superfamily		Cj0461c	0	0	0	0	ND	0	0	0	0	ND		Cj0461c	0		NA
Cj0462	J7RQJ3		YP_002343896.1	348	hypothetical protein Cj0462	Cytoplasmic	8.96	H	Radical SAM enzyme that catalyzes the cyclization of dehypoxanthine futalosine (DHFL) into cyclic dehypoxanthine futalosine (CDHFL), a step in the biosynthesis of menaquinone (MK, vitamin K2)		Cj0462	0.0295729	0.0259316	0.0309868	0.0288304	565	0.0374962	0.0444776	0.0162836	0.0327525	469		Cj0462	1.136		0.516442
Cj0463	J7RB05		YP_002343897.1	406	zinc protease-like protein	Cytoplasmic	8.96	S	Peptidase, M16		Cj0463	0.0221592	0.0283402	0.0246247	0.0250414	611	0.0447142	0.0461579	0.0410326	0.0439682	381		Cj0463	1.7558		0.0418428
Cj0464	J7RZD7	recG	YP_002343898.1	607	ATP-dependent DNA helicase RecG	Cytoplasmic	9.97	L	ATP-dependent DNA helicase		Cj0464	0.0248255	0.0149872	0.0295957	0.0231362	632	0.0213773	0.0206129	0.0500917	0.030694	496		Cj0464	1.3267		0.329461
Cj0465c	J7QWF0	ctb	YP_002343899.1	127	group 3 truncated hemoglobin	Unknown	0	S	COG2346, Truncated hemoglobins		Cj0465c	0	0.244047	0.229383	0.15781	145	0	0.123001	0	0.0410005	409		Cj0465c	0.2598		0.189383
Cj0466	J7S199	nssR	YP_002343900.1	198	transcriptional regulator	Cytoplasmic	9.97	K	Transcriptional regulator		Cj0466	0.0052804	0.0056311	0.0229717	0.0112944	877	0.00562231	0	0	0.0018741	1142		Cj0466	0.1659		0.276234
Cj0467	J7RQJ7		YP_002343901.1	233	amino acid ABC transporter permease	Cytoplasmic membrane	10	P	Abc transporter, permease protein		Cj0467	0	0	0.000996368	0.000332123	1324	0	0	0	0	ND		Cj0467	∞		0.622231
Cj0468	J7RB09		YP_002343902.1	218	amino acid ABC transporter permease	Cytoplasmic membrane	10	P	ABC transporter, permease protein		Cj0468	0	0	0.00500843	0.00166948	1259	0	0	0	0	ND		Cj0468	∞		0.470276
Cj0469	J7RZE0		YP_002343903.1	253	amino acid ABC transporter ATP-binding protein	Cytoplasmic membrane	9.99	E	abc transporter atp-binding protein		Cj0469	0.0485256	0.0438786	0.012765	0.0350564	507	0.020895	0.0252486	0.0183919	0.0215118	607		Cj0469	0.6136		0.262433
Cj0470	J7QWF4	tuf	YP_002343904.1	399	elongation factor Tu	Cytoplasmic	10	J	This protein promotes the GTP-dependent binding of aminoacyl-tRNA to the A-site of ribosomes during protein biosynthesis		Cj0470	1.31412	1.30044	1.40616	1.34024	6	0.406959	0.337865	0.537518	0.427447	38		Cj0470	0.3189	55	0.0304452
Cj0471	J7S1A1	rpmG	YP_002343905.1	52	50S ribosomal protein L33	Cytoplasmic	9.26	J	Belongs to the bacterial ribosomal protein bL33 family		Cj0471	0.0198222	0	0	0.00660739	1053	0.00540103	0.00280605	0	0.00273569	1098		Cj0471	0.414		0.426756
Cj0472	J7RQK1	secE	YP_002343906.1	59	protein translocase subunit SecE	Cytoplasmic membrane	9.82	U	Essential subunit of the Sec protein translocation channel SecYEG. Clamps together the 2 halves of SecY. May contact the channel plug during translocation		Cj0472	0.0136826	0.0133519	0	0.00901151	965	0.0403838	0	0	0.0134613	758		Cj0472	1.4938		0.52229
Cj0473	J7RB13	nusG	YP_002343907.1	177	transcription termination/antitermination protein NusG	Cytoplasmic	9.97	K	Participates in transcription elongation, termination and antitermination		Cj0473	0.0726531	0.113316	0.0567585	0.080909	253	0.0798187	0.079453	0.0834113	0.0808943	239		Cj0473	0.9998		0.667019
Cj0474	J7RZE4	rplK	YP_002343908.1	141	50S ribosomal protein L11	Cytoplasmic	9.26	J	Forms part of the ribosomal stalk which helps the ribosome interact with GTP-bound translation factors		Cj0474	0.154585	0.137391	0.118565	0.136847	165	0.110985	0.0933323	0.0448392	0.083052	233		Cj0474	0.6069		0.0458053
Cj0475	J7QWF8	rplA	YP_002343909.1	233	50S ribosomal protein L1	Cytoplasmic	9.97	J	Binds directly to 23S rRNA. The L1 stalk is quite mobile in the ribosome, and is involved in E site tRNA release		Cj0475	0.28723	0.270599	0.230476	0.262769	80	0.0739074	0.0472978	0.0787448	0.06665	279		Cj0475	0.2536	38	0.0328712
Cj0476	J7S1A4	rplJ	YP_002343910.1	159	50S ribosomal protein L10	Cytoplasmic	9.97	J	Forms part of the ribosomal stalk, playing a central role in the interaction of the ribosome with GTP-bound translation factors		Cj0476	0.348438	0.269315	0.260002	0.292585	65	0.279735	0.187574	0.230014	0.232441	93		Cj0476	0.7944		0.0684359
Cj0477	J7RQK3	rplL	YP_002343911.1	125	50S ribosomal protein L7/L12	Unknown*	0	J	Forms part of the ribosomal stalk which helps the ribosome interact with GTP-bound translation factors. Is thus essential for accurate translation		Cj0477	0.329975	0.198782	0.163645	0.230801	96	0.281274	0.159454	0.110288	0.183672	117		Cj0477	0.7958		0.0328712
Cj0478	J7RB14	rpoB	YP_002343912.1	1378	DNA-directed RNA polymerase subunit beta	Cytoplasmic	9.97	K	DNA-dependent RNA polymerase catalyzes the transcription of DNA into RNA using the four ribonucleoside triphosphates as substrates		Cj0478	0.106264	0.139738	0.148282	0.131428	174	0.264134	0.288031	0.183488	0.245218	89		Cj0478	1.8658		0.10139
Cj0479	J7RZE8	rpoC	YP_002343913.1	1517	DNA-directed RNA polymerase subunit beta\'	Cytoplasmic	9.97	K	DNA-dependent RNA polymerase catalyzes the transcription of DNA into RNA using the four ribonucleoside triphosphates as substrates		Cj0479	0.0766898	0.162708	0.188937	0.142778	161	0.416484	0.512475	0.324879	0.417946	40		Cj0479	2.9272		0.0663767
Cj0480c	J7QWG2		YP_002343914.1	253	transcriptional regulator	Cytoplasmic	9.97	K	Transcriptional regulator		Cj0480c	0.0160852	0.00348977	0.0204754	0.0133501	814	0.00823843	0.00591768	0	0.00471871	1010		Cj0480c	0.3535		0.284707
Cj0481	J7S1A7	dapA	YP_002343915.1	302	dihydrodipicolinate synthase	Cytoplasmic	9.26	EM	Dihydrodipicolinate synthetase family		Cj0481	0.0056922	0.0059741	0	0.00388877	1176	0.00259905	0	0	0.00086635	1190		Cj0481	0.2228		0.349887
Cj0482	J7RQK7	uxaA				Unknown	0	G	SAF		Cj0482	0	0	0	0	ND	0	0	0	0	ND		Cj0482	0		NA
Cj0483	J7RB18	uxaA				Cytoplasmic	8.96	G	Altronate hydrolase		Cj0483	0.00819301	0.00948261	0	0.00589188	1087	0	0.0224529	0	0.00748431	916		Cj0483	1.2703		0.57443
Cj0485	J7QWG5		YP_002343919.1	262	short chain dehydrogenase	Cytoplasmic	9.26	IQ	Enoyl-(Acyl carrier protein) reductase		Cj0485	0.0109153	0	0	0.00363843	1187	0	0	0	0	ND		Cj0485	∞		0.382594
Cj0486	J7S1B0		YP_002343920.1	418	sugar transporter	Cytoplasmic membrane	10	G	Major Facilitator Superfamily		Cj0486	0.00615435	0.0104894	0.00948828	0.00871067	976	0	0	0	0	ND		Cj0486	∞		0.103368
Cj0487	J7RQL1		YP_002343921.1	256	amidohydrolase	Cytoplasmic	8.96	H	amidohydrolase		Cj0487	0	0.000762442	0	0.000254147	1326	0	0	0	0	ND		Cj0487	∞		0.629285
Cj0488	J7RB22		YP_002343922.1	105	hypothetical protein Cj0488	Unknown	0	S	L-rhamnose mutarotase		Cj0488	0	0	0	0	ND	0	0	0	0	ND		Cj0488	0		NA
Cj0490	J7QWG8	ald				Cytoplasmic	9.97	C	Belongs to the aldehyde dehydrogenase family		Cj0490	0.118652	0.0499221	0.0288182	0.0657975	310	0.053963	0	0	0.0179877	662		Cj0490	0.2734		0.0573328
Cj0491	J7S1B2	rpsL	YP_002343925.1	128	30S ribosomal protein S12	Cytoplasmic	9.97	J	Interacts with and stabilizes bases of the 16S rRNA that are involved in tRNA selection in the A site and with the mRNA backbone. Located at the interface of the 30S and 50S subunits, it traverses the body of the 30S subunit contacting proteins on the other side and probably holding the rRNA structure together. The combined cluster of proteins S8, S12 and S17 appears to hold together the shoulder…		Cj0491	0.0632166	0.0418442	0.102985	0.0693486	297	0.0890113	0.0583694	0.00387372	0.0504181	341		Cj0491	0.727		0.481272
Cj0492	J7RQL5	rpsG	YP_002343926.1	156	30S ribosomal protein S7	Cytoplasmic	9.26	J	One of the primary rRNA binding proteins, it binds directly to 16S rRNA where it nucleates assembly of the head domain of the 30S subunit. Is located at the subunit interface close to the decoding center, probably blocks exit of the E-site tRNA		Cj0492	0.494803	0.453684	0.403471	0.450652	41	0.312048	0.219306	0.322239	0.284531	74		Cj0492	0.6314		0.0726823
Cj0493	J7RB23	fusA	YP_002343927.1	691	elongation factor G	Cytoplasmic	10	J	Catalyzes the GTP-dependent ribosomal translocation step during translation elongation. During this step, the ribosome changes from the pre-translocational (PRE) to the post- translocational (POST) state as the newly formed A-site-bound peptidyl-tRNA and P-site-bound deacylated tRNA move to the P and E sites, respectively. Catalyzes the coordinated movement of the two tRNA molecules, the mRNA and…		Cj0493	0.20961	0.49452	0.78399	0.49604	35	0.168788	0.320553	0.155233	0.214858	101		Cj0493	0.4331		0.215157
Cj0494	J7RZF7		YP_002343928.1	49	exporting protein	Unknown	0	0			Cj0494	0	0	0	0	ND	0	0	0	0	ND		Cj0494	0		NA
Cj0495	J7QWH2		YP_002343929.1	233	methyltransferase domain-containing protein	Cytoplasmic	8.96	S	methyltransferase		Cj0495	0.00368638	0	0	0.00122879	1280	0	0	0	0	ND		Cj0495	∞		0.511174
Cj0497	J7RQL8		YP_002343931.1	425	lipoprotein	Cytoplasmic	8.96	S	chaperone-mediated protein folding		Cj0497	0.0157994	0.0142528	0.0247421	0.0182647	711	0.0343505	0.0363618	0.0280244	0.0329122	468		Cj0497	1.802		0.13673
Cj0498	J7RB27	trpC	YP_002343932.1	258	Indole-3-glycerol phosphate synthase	Cytoplasmic	9.97	E	Belongs to the TrpC family		Cj0498	0.0215481	0.0192405	0.0147195	0.0185027	703	0.0268939	0.0256658	0.0465921	0.0330506	467		Cj0498	1.7863		0.211687
Cj0499	J7RZG0		YP_002343933.1	161	histidine triad (HIT) family protein	Cytoplasmic	8.96	FG	HIT family		Cj0499	0.00531358	0	0.0020629	0.00245883	1233	0.00439455	0	0.00704318	0.00381258	1044		Cj0499	1.5506		0.511799
Cj0500	J7QWH5		YP_002343934.1	332	rhodanese-like domain-containing protein	Cytoplasmic	8.96	H	Catalyzes the transfer of selenium from selenophosphate for conversion of 2-thiouridine to 2-selenouridine at the wobble position in tRNA		Cj0500	0	0	0	0	ND	0	0.00414451	0	0.0013815	1165		Cj0500	∞		0.496682
Cj0503c	J7S1B8	hemH	YP_002343935.1	303	ferrochelatase	Cytoplasmic	9.97	H	Catalyzes the ferrous insertion into protoporphyrin IX		Cj0503c	0.0143769	0.00464616	0.0120384	0.0103539	904	0.00682674	0.00447578	0.00678388	0.0060288	971		Cj0503c	0.5823		0.286738
Cj0504c	J7RQM0		YP_002343936.1	288	oxidoreductase	Cytoplasmic	8.96	S	Oxidoreductase		Cj0504c	0.0126471	0.00721546	0.00788754	0.00925003	956	0.00403836	0.00496776	0	0.00300204	1082		Cj0504c	0.3245		0.185851
Cj0505c	J7RB31		YP_002343937.1	357	DegT family aminotransferase	Cytoplasmic	9.97	E	Belongs to the DegT DnrJ EryC1 family		Cj0505c	0.0369274	0.0328032	0.0250212	0.031584	531	0.0165657	0.014077	0.0158688	0.0155038	711		Cj0505c	0.4909		0.0753241
Cj0506	J7RZG4	alaS	YP_002343938.1	842	alanine--tRNA ligase	Cytoplasmic	9.97	J	Catalyzes the attachment of alanine to tRNA(Ala) in a two-step reaction alanine is first activated by ATP to form Ala- AMP and then transferred to the acceptor end of tRNA(Ala). Also edits incorrectly charged Ser-tRNA(Ala) and Gly-tRNA(Ala) via its editing domain		Cj0506	0.02894	0.0604361	0.0551212	0.0481658	405	0.0516045	0.0534415	0.140117	0.081721	235		Cj0506	1.6967		0.279128
Cj0507	J7QWH8	maf	YP_002343939.1	183	Maf-like protein	Cytoplasmic	9.26	D	nucleotide-binding protein implicated in inhibition of septum formation		Cj0507	0.0103385	0.00695299	0.0076752	0.00832222	990	0.00645816	0	0	0.00215272	1124		Cj0507	0.2587		0.16337
Cj0508	J7S1C1	pbpA	YP_002343940.1	643	penicillin-binding protein	Cytoplasmic membrane	9.82	M	penicillin-binding protein		Cj0508	0.0121533	0.0189979	0.022458	0.0178698	718	0.0562862	0.0624719	0.0539493	0.0575691	312		Cj0508	3.2216	14	0.0328712
Cj0509c	J7RQM4	clpB	YP_002343941.1	857	chaperone protein ClpB	Cytoplasmic	9.97	O	Belongs to the ClpA ClpB family		Cj0509c	0.0500445	0.0747837	0.0814335	0.0687539	298	0.102574	0.125016	0.154218	0.12727	156		Cj0509c	1.8511		0.0337504
Cj0510c	J7RB35		YP_002343942.1	96	hypothetical protein Cj0510c	Unknown	0	S	Metal-sensitive transcriptional repressor		Cj0510c	0.0180513	0.021619	0.0229228	0.0208644	665	0.0459323	0.090932	0.0196	0.0521548	335		Cj0510c	2.4997		0.234044
Cj0511	J7RZG8		YP_002343943.1	444	protease	Cytoplasmic membrane	7.88	M	Belongs to the peptidase S41A family		Cj0511	0.0953189	0.102078	0.111488	0.102962	207	0.0927516	0.0957465	0.0962883	0.0949288	208		Cj0511	0.922		0.196538
Cj0512	J7QWI1	purC	YP_002343944.1	236	phosphoribosylaminoimidazolesuccinocarboxamide synthase	Cytoplasmic	9.97	F	Belongs to the SAICAR synthetase family		Cj0512	0.14239	0.101679	0.109755	0.117941	186	0.142004	0.123835	0.143568	0.136469	149		Cj0512	1.1571		0.187099
Cj0513	J7S1C3	purS	YP_002343945.1	81	phosphoribosylformylglycinamidine synthase	Unknown	0	F	Part of the phosphoribosylformylglycinamidine synthase complex involved in the purines biosynthetic pathway. Catalyzes the ATP-dependent conversion of formylglycinamide ribonucleotide (FGAR) and glutamine to yield formylglycinamidine ribonucleotide (FGAM) and glutamate. The FGAM synthase complex is composed of three subunits. PurQ produces an ammonia molecule by converting glutamine to glutamate.…		Cj0513	0.0622701	0.0283032	0.0418888	0.044154	432	0.0078262	0.0212207	0.0191094	0.0160521	704		Cj0513	0.3635		0.165673
Cj0514	J7RQM8	purQ	YP_002343946.1	223	phosphoribosylformylglycinamidine synthase I	Cytoplasmic	9.97	F	Part of the phosphoribosylformylglycinamidine synthase complex involved in the purines biosynthetic pathway. Catalyzes the ATP-dependent conversion of formylglycinamide ribonucleotide (FGAR) and glutamine to yield formylglycinamidine ribonucleotide (FGAM) and glutamate. The FGAM synthase complex is composed of three subunits. PurQ produces an ammonia molecule by converting glutamine to glutamate.…		Cj0514	0.0393049	0.0372443	0.0347969	0.0371154	494	0.044871	0.0370899	0.0240383	0.0353331	450		Cj0514	0.952		0.542937
Cj0515	J7RB40		YP_002343947.1	398	periplasmic protein	Cytoplasmic membrane	9.46	0			Cj0515	0.00768888	0.00996944	0.0113446	0.00966764	934	0.0141835	0.0104989	0.0125081	0.0123968	785		Cj0515	1.2823		0.380467
Cj0516	J7RZH0	plsC	YP_002343948.1	230	1-acyl-SN-glycerol-3-phosphate acyltransferase	Cytoplasmic membrane	7.88	I	Belongs to the 1-acyl-sn-glycerol-3-phosphate acyltransferase family		Cj0516	0.00802817	0.00982694	0.0060356	0.00796357	1005	0.0233369	0.0124206	0.00727165	0.0143431	742		Cj0516	1.8011		0.284018
Cj0518	J7S1C6	htpG	YP_002343950.1	608	chaperone protein HtpG	Cytoplasmic	9.97	O	Molecular chaperone. Has ATPase activity		Cj0518	0.143486	0.205638	0.249103	0.199409	117	0.214757	0.300362	0.231955	0.249025	86		Cj0518	1.2488		0.23749
Cj0519	J7RQN1		YP_002343951.1	105	rhodanese-like domain-containing protein	Unknown	0	P	Rhodanese Homology Domain		Cj0519	0.00316589	0	0.00341338	0.00219309	1240	0.00738065	0	0	0.00246022	1108		Cj0519	1.1218		0.638016
Cj0520	J7RB44		YP_002343952.1	144	membrane protein	Unknown	0	0			Cj0520	0.00765715	0.00758838	0.00582868	0.00702474	1039	0.0227399	0.0110241	0.0122333	0.0153324	715		Cj0520	2.1826		0.180215
Cj0524	J7S1D0					Cytoplasmic	8.96	P	Na Pi-cotransporter		Cj0524	0.000185596	0.232037	0.241465	0.157896	144	0.0159805	0.0146017	0	0.0101941	840		Cj0524	0.0646		0.184212
Cj0525c	J7RQN5	pbpB	YP_002343956.1	602	penicillin-binding protein	Cytoplasmic membrane	7.88	M	Cell division protein FtsI penicillin-binding protein		Cj0525c	0.00365379	0.0220501	0.0256034	0.0171025	736	0.0411694	0.0342853	0.0155094	0.0303214	502		Cj0525c	1.7729		0.339629
Cj0526c	J7RB49	fliE	YP_002343957.1	98	flagellar hook-basal body protein FliE	Unknown	0	N	Flagellar hook-basal body complex protein FliE		Cj0526c	0.00249049	0	0	0.000830162	1306	0	0	0	0	ND		Cj0526c	∞		0.555731
Cj0527c	J7RZH7	flgC	YP_002343958.1	164	flagellar basal body rod protein FlgC	Periplasmic, Flagellar	9.44	N	Belongs to the flagella basal body rod proteins family		Cj0527c	0.288217	0.205498	0.200723	0.231479	95	0.120034	0.0632318	0.00783186	0.0636991	290		Cj0527c	0.2752	43	0.0328712
Cj0528c	J7QWJ1	flgB	YP_002343959.1	143	flagellar basal body rod protein FlgB	Periplasmic, Flagellar	9.44	N	Structural component of flagellum, the bacterial motility apparatus. Part of the rod structure of flagellar basal body		Cj0528c	0	0	0	0	ND	0	0	0	0	ND		Cj0528c	0		NA
Cj0529c	J7S1D2		YP_002343960.1	333	aminodeoxychorismate lyase family protein	Cytoplasmic	9.26	S	Functions as a peptidoglycan terminase that cleaves nascent peptidoglycan strands endolytically to terminate their elongation		Cj0529c	0.0160644	0.012966	0.0119101	0.0136468	810	0.0319941	0.035114	0.0510551	0.0393877	419		Cj0529c	2.8862		0.0786447
Cj0530	J7RQN8		YP_002343961.1	856	periplasmic protein	Outer membrane	9.49	M	AsmA-like C-terminal region		Cj0530	0.0804331	0.0717628	0.042808	0.0650013	315	0.0211369	0.0178973	0.0102318	0.016422	691		Cj0530	0.2526	37	0.0418428
Cj0531	J7RB57	icd	YP_002343962.1	734	isocitrate dehydrogenase	Cytoplasmic	9.97	C	Isocitrate dehydrogenase		Cj0531	0.244563	0.413662	0.40186	0.353362	53	0.202558	0.236099	0.231525	0.223394	96		Cj0531	0.6322		0.0992381
Cj0532	J7RZI1	mdh	YP_002343963.1	300	malate dehydrogenase	Cytoplasmic	9.97	C	Catalyzes the reversible oxidation of malate to oxaloacetate		Cj0532	0.0230053	0.0163026	0.0246183	0.0213087	657	0	0.00672519	0.00713165	0.00461895	1013		Cj0532	0.2168		0.0784475
Cj0533	J7QWJ5	sucC	YP_002343964.1	387	succinyl-CoA ligase subunit beta	Cytoplasmic	8.96	F	Succinyl-CoA synthetase functions in the citric acid cycle (TCA), coupling the hydrolysis of succinyl-CoA to the synthesis of either ATP or GTP and thus represents the only step of substrate-level phosphorylation in the TCA. The beta subunit provides nucleotide specificity of the enzyme and binds the substrate succinate, while the binding sites for coenzyme A and phosphate are found in the alpha …		Cj0533	0.582868	0.546332	0.756633	0.628611	24	0.284305	0.848817	0.438954	0.524025	32		Cj0533	0.8336		0.467589
Cj0534	J7S1D5	sucD	YP_002343965.1	289	succinyl-CoA synthetase subunit alpha	Cytoplasmic	9.26	C	Succinyl-CoA synthetase functions in the citric acid cycle (TCA), coupling the hydrolysis of succinyl-CoA to the synthesis of either ATP or GTP and thus represents the only step of substrate-level phosphorylation in the TCA. The alpha subunit of the enzyme binds the substrates coenzyme A and phosphate, while succinate binding and nucleotide specificity is provided by the beta subunit		Cj0534	0.64119	0.514437	0.590409	0.582012	28	0.233754	0.302635	0.417038	0.317809	62		Cj0534	0.5461		0.0736129
Cj0535	J7RQP1	oorD	YP_002343966.1	103	2-oxoglutarate-acceptor oxidoreductase subunit OorD	Unknown	0	C	2-oxoglutarate acceptor oxidoreductase		Cj0535	0.0617083	0.0366094	0.0342352	0.0441843	431	0.0200005	0.0185834	0.0393229	0.0259689	546		Cj0535	0.5877		0.262159
Cj0536	J7RB60	oorA	YP_002343967.1	374	2-oxoglutarate-acceptor oxidoreductase subunit OorA	Cytoplasmic	8.96	C	Oxidoreductase		Cj0536	0.435954	0.469203	0.520636	0.475264	38	0.450878	0.620366	0.567202	0.546149	31		Cj0536	1.1491		0.195021
Cj0537	J7RZI5	oorB	YP_002343968.1	281	2-oxoglutarate-acceptor oxidoreductase subunit OorB	Cytoplasmic	8.96	C	Oxidoreductase		Cj0537	0.288795	0.275699	0.338221	0.300905	61	0.3129	0.285736	0.274587	0.291074	69		Cj0537	0.9673		0.524098
Cj0538	J7QWJ8	oorC	YP_002343969.1	185	2-oxoglutarate-acceptor oxidoreductase subunit OorC	Cytoplasmic	8.96	C	2-oxoglutarate acceptor oxidoreductase		Cj0538	0.206046	0.177843	0.213724	0.199204	118	0.0843911	0.0697483	0.102536	0.0855585	222		Cj0538	0.4295	75	0.0304452
Cj0539	J7S1D8		YP_002343970.1	87	hypothetical protein Cj0539	Cytoplasmic	8.96	S	Domain of unknown function (DUF2018)		Cj0539	0.00370758	0	0	0.00123586	1279	0	0.00444455	0.00495398	0.00313284	1074		Cj0539	2.5349		0.480626
Cj0540	J7RQP4		YP_002343971.1	178	exporting protein	Unknown	0	0			Cj0540	0.0108439	0	0.0120363	0.00762671	1016	0	0	0	0	ND		Cj0540	∞		0.212204
Cj0541	J7RB65		YP_002343972.1	297	polyprenyl synthetase	Cytoplasmic	9.97	H	Belongs to the FPP GGPP synthase family		Cj0541	0.0388798	0.0198585	0.0208896	0.0265426	585	0.0509755	0.016066	0.0138584	0.0269666	534		Cj0541	1.016		0.639556
Cj0542	J7RZI9	hemA	YP_002343973.1	432	glutamyl-tRNA reductase	Cytoplasmic	9.97	H	Catalyzes the NADPH-dependent reduction of glutamyl- tRNA(Glu) to glutamate 1-semialdehyde (GSA)		Cj0542	0.014697	0.00556046	0.0116786	0.0106454	892	0.0503881	0.0334681	0.0726179	0.052158	334		Cj0542	4.8996		0.0643612
Cj0543	J7QWK2	proS	YP_002343974.1	569	proline--tRNA ligase	Cytoplasmic	10	J	Catalyzes the attachment of proline to tRNA(Pro) in a two-step reaction proline is first activated by ATP to form Pro- AMP and then transferred to the acceptor end of tRNA(Pro). As ProRS can inadvertently accommodate and process non-cognate amino acids such as alanine and cysteine, to avoid such errors it has two additional distinct editing activities against alanine. One activity is designated a…		Cj0543	0.025905	0.0376895	0.0462927	0.0366291	496	0.0277988	0.0323398	0.0301716	0.0301034	505		Cj0543	0.8218		0.303312
Cj0545	J7RQP7	hemC	YP_002343976.1	307	porphobilinogen deaminase	Cytoplasmic	9.97	H	Tetrapolymerization of the monopyrrole PBG into the hydroxymethylbilane pre-uroporphyrinogen in several discrete steps		Cj0545	0.0429569	0.0347494	0.0392406	0.0389823	478	0.00980928	0.00777565	0.0147889	0.0107913	823		Cj0545	0.2768	45	0.0341232
Cj0546	J7RB69	ubiD	YP_002343977.1	600	3-octaprenyl-4-hydroxybenzoate carboxy-lyase	Cytoplasmic	9.97	H	Belongs to the UbiD family		Cj0546	0.00873186	0.0238482	0.0173049	0.0166283	744	0.0271281	0.0310735	0.0228863	0.0270293	533		Cj0546	1.6255		0.151061
Cj0547	J7RZJ2	flaG	YP_002343978.1	121	flagellar protein FlaG	Unknown	0	N	flagellar protein FlaG		Cj0547	0	0.00103156	0.00512999	0.00205385	1247	0	0	0.000983898	0.000327966	1211		Cj0547	0.1597		0.46059
Cj0548	J7QWK6	fliD	YP_002343979.1	642	flagellar hook-associated protein 2	Extracellular, Flagellar	10	N	morphogenesis and for the elongation of the flagellar filament by facilitating polymerization of the flagellin monomers at the tip of growing filament. Forms a capping structure, which prevents flagellin subunits (transported through the central channel of the flagellum) from leaking out without polymerization at the distal end		Cj0548	0.0869564	0.0386374	0.0283419	0.0513119	375	0.0102333	0.0163269	0.102683	0.0430809	388		Cj0548	0.8396		0.594225
Cj0549	J7S1E3	fliS	YP_002343980.1	128	flagellar protein FliS	Cytoplasmic	9.97	N	flagellar protein FLIS		Cj0549	0.00751528	0.00798479	0.00522668	0.00690892	1047	0.00372887	0	0.00512596	0.00295161	1086		Cj0549	0.4272		0.306697
Cj0551	J7RB74	efp	YP_002343982.1	189	elongation factor P	Cytoplasmic	10	J	Involved in peptide bond synthesis. Stimulates efficient translation and peptide-bond synthesis on native or reconstituted 70S ribosomes in vitro. Probably functions indirectly by altering the affinity of the ribosome for aminoacyl-tRNA, thus increasing their reactivity as acceptors for peptidyl transferase		Cj0551	0.23554	0.156798	0.181762	0.191367	122	0.0489304	0.0322068	0.0408675	0.0406682	413		Cj0551	0.2125	28	0.0328712
Cj0553	J7QWK9		YP_002343984.1	317	integral membrane protein	Cytoplasmic membrane	10	S	membrane		Cj0553	0	0	0	0	ND	0	0	0	0	ND		Cj0553	0		NA
Cj0554	J7S1E6		YP_002343985.1	334	hypothetical protein Cj0554	Cytoplasmic	8.96	S	Protein of unknown function (DUF2891)		Cj0554	0.0425811	0.0432401	0.0400521	0.0419577	455	0.0106026	0.0127265	0.0138534	0.0123942	786		Cj0554	0.2954	47	0.0328712
Cj0555	J7RQQ2		YP_002343986.1	430	dicarboxylate carrier protein MatC	Cytoplasmic membrane	10	P	Dicarboxylate carrier protein MatC N-terminus		Cj0555	0.00239916	0	0	0.000799718	1309	0	0	0	0	ND		Cj0555	∞		0.559814
Cj0556	J7RB79		YP_002343987.1	265	amidohydrolase family protein	Cytoplasmic	8.96	S	Amidohydrolase		Cj0556	0.00400901	0.00398943	0.00533356	0.004444	1158	0	0	0	0	ND		Cj0556	∞		0.222907
Cj0558c	J7QWL2	proA	YP_002343989.1	410	gamma-glutamyl phosphate reductase	Cytoplasmic	9.97	E	Catalyzes the NADPH-dependent reduction of L-glutamate 5-phosphate into L-glutamate 5-semialdehyde and phosphate. The product spontaneously undergoes cyclization to form 1-pyrroline-5- carboxylate		Cj0558c	0.0219421	0.0239871	0.0208814	0.0222702	646	0.0226007	0.0252639	0.0217839	0.0232162	579		Cj0558c	1.0425		0.532233
Cj0559	J7S1E8		YP_002343990.1	311	pyridine nucleotide-disulfide oxidoreductase	Unknown*	0	O	pyridine nucleotide-disulfide oxidoreductase		Cj0559	0.221602	0.187312	0.184012	0.197642	119	0.0475192	0.0467859	0.0747679	0.0563577	317		Cj0559	0.2852	46	0.0337504
Cj0560	J7RQQ5		YP_002343991.1	442	MATE family transport protein	Cytoplasmic membrane	10	V	Mate efflux family protein		Cj0560	0.0106725	0	0	0.00355749	1193	0	0	0	0	ND		Cj0560	∞		0.383992
Cj0561c	J7RB83		YP_002343992.1	309	periplasmic protein	Outer membrane	9.52	S	Protein of unknown function (DUF2860)		Cj0561c	0.0245153	0.0104012	0.0103166	0.0150777	776	0.0230766	0.0132037	0.0360565	0.0241123	570		Cj0561c	1.5992		0.32777
Cj0562	J7RZK1	dnaB	YP_002343993.1	458	replicative DNA helicase	Cytoplasmic	9.97	L	it exhibits DNA-dependent ATPase activity and contains distinct active sites for ATP binding, DNA binding, and interaction with DnaC protein, primase, and other prepriming proteins		Cj0562	0.0109581	0.0105092	0.0158887	0.012452	839	0.0189928	0.0280532	0.0200254	0.0223572	595		Cj0562	1.7955		0.162222
Cj0563	J7QWL6		YP_002343994.1	200	hypothetical protein Cj0563	Unknown	0	0			Cj0563	0	0	0	0	ND	0	0	0	0	ND		Cj0563	0		NA
Cj0566	J7RQQ9		YP_002343996.1	488	hypothetical protein Cj0566	Cytoplasmic	8.96	S	Tellurite resistance protein TerB		Cj0566	0.0250359	0	0	0.0083453	987	0	0	0.00301408	0.00100469	1182		Cj0566	0.1204		0.382594
Cj0567	J7RB88		YP_002343997.1	37	hypothetical protein Cj0567	Unknown	0	0			Cj0567	0	0	0	0	ND	0	0	0	0	ND		Cj0567	0		NA
Cj0569	J7QWM0					Unknown	0	0			Cj0569	0	0	0	0	ND	0	0	0	0	ND		Cj0569	0		NA
Cj0570	J7S1F3		YP_002344000.1	355	ATP/GTP binding protein	Cytoplasmic	8.96	0			Cj0570	0	0.0296875	0	0.00989585	922	0	0	0	0	ND		Cj0570	∞		0.334679
Cj0571	J7RQR2		YP_002344001.1	290	transcriptional regulator	Cytoplasmic	8.96	K	Transcriptional regulator		Cj0571	0.0802997	0.0312136	0.00686006	0.0394578	473	0	0	0	0	ND		Cj0571	∞		0.182929
Cj0572	J7RB92	ribA	YP_002344002.1	339	bifunctional 3,4-dihydroxy-2-butanone 4-phosphate synthase/GTP cyclohydrolase II protein	Cytoplasmic	9.97	H	Catalyzes the conversion of D-ribulose 5-phosphate to formate and 3,4-dihydroxy-2-butanone 4-phosphate		Cj0572	0.0732002	0.0583647	0.0594836	0.0636828	321	0.0190671	0.013812	0.0271425	0.0200072	629		Cj0572	0.3142	54	0.0369926
Cj0573	J7RZK7		YP_002344003.1	147	GatB/Yqey family protein	Cytoplasmic	9.97	S	GatB Yqey family protein		Cj0573	0.0254264	0.0261855	0.0489265	0.0335128	516	0.014681	0	0.000805368	0.00516214	995		Cj0573	0.154		0.117956
Cj0574	J7QWM2	ilvI	YP_002344004.1	566	acetolactate synthase 3 catalytic subunit	Cytoplasmic	9.97	H	acetolactate synthase		Cj0574	0.0303506	0.034494	0.0445275	0.0364574	498	0.0423687	0.0401371	0.0187993	0.0337683	463		Cj0574	0.9262		0.578852
Cj0575	J7S1F6	ilvH	YP_002344005.1	154	acetolactate synthase 3 regulatory subunit	Cytoplasmic	9.26	E	acetolactate synthase		Cj0575	0.068093	0.067448	0.0449428	0.0601612	334	0.0980533	0.0864348	0.0464673	0.0769851	255		Cj0575	1.2796		0.169882
Cj0576	J7RQR4	lpxD	YP_002344006.1	321	UDP-3-O-acylglucosamine N-acyltransferase	Unknown	0	M	Catalyzes the N-acylation of UDP-3-O-acylglucosamine using 3-hydroxyacyl-ACP as the acyl donor. Is involved in the biosynthesis of lipid A, a phosphorylated glycolipid that anchors the lipopolysaccharide to the outer membrane of the cell		Cj0576	0.0462368	0.0411325	0.0422126	0.043194	444	0.0388827	0.0431179	0.0536245	0.0452083	375		Cj0576	1.0466		0.535187
Cj0577c	J7RB97	queA	YP_002344007.1	342	S-adenosylmethionine--tRNA ribosyltransferase-isomerase	Cytoplasmic	9.97	F	Transfers and isomerizes the ribose moiety from AdoMet to the 7-aminomethyl group of 7-deazaguanine (preQ1-tRNA) to give epoxyqueuosine (oQ-tRNA)		Cj0577c	0.0229912	0.00623738	0.00401881	0.0110825	881	0.00446795	0	0	0.00148932	1157		Cj0577c	0.1344		0.184834
Cj0578c	J7RZK9	tatC	YP_002344008.1	245	Sec-independent protein translocase TatC	Cytoplasmic membrane	10	U	Part of the twin-arginine translocation (Tat) system that transports large folded proteins containing a characteristic twin-arginine motif in their signal peptide across membranes. Together with TatB, TatC is part of a receptor directly interacting with Tat signal peptides		Cj0578c	0	0	0.0011849	0.000394967	1322	0.0102856	0	0	0.00342853	1061		Cj0578c	8.6805		0.422163
Cj0579c	J7QWM6	tatB	YP_002344009.1	138	Sec-independent translocase TatB	Cytoplasmic	8.96	U	Part of the twin-arginine translocation (Tat) system that transports large folded proteins containing a characteristic twin-arginine motif in their signal peptide across membranes. Together with TatC, TatB is part of a receptor directly interacting with Tat signal peptides. TatB may form an oligomeric binding site that transiently accommodates folded Tat precursor proteins before their translocat…		Cj0579c	0.0118981	0.00851478	0.00582383	0.00874558	974	0.0170503	0.00962938	0.0240005	0.0168934	682		Cj0579c	1.9317		0.250703
Cj0580c	J7S1F8		YP_002344010.1	355	coproporphyrinogen III oxidase	Cytoplasmic	9.97	H	Involved in the biosynthesis of porphyrin-containing compound		Cj0580c	0.0068088	0.00458747	0.00471478	0.00537035	1113	0.00552918	0.00175197	0	0.00242705	1109		Cj0580c	0.4519		0.332675
Cj0581	J7RQR9	rppH	YP_002344011.1	156	RNA pyrophosphohydrolase	Cytoplasmic	9.97	L	Accelerates the degradation of transcripts by removing pyrophosphate from the 5'-end of triphosphorylated RNA, leading to a more labile monophosphorylated state that can stimulate subsequent ribonuclease cleavage		Cj0581	0	0.00509021	0.00632472	0.00380497	1179	0.00566882	0.00391028	0.00272327	0.00410079	1034		Cj0581	1.0777		0.638016
Cj0582	J7RBA2	lysC	YP_002344012.1	400	aspartatokinase	Unknown	0	E	Belongs to the aspartokinase family		Cj0582	0.0813331	0.0750472	0.0625917	0.0729907	277	0.0247147	0.069387	0.0299504	0.0413507	405		Cj0582	0.5665		0.152445
Cj0583	J7RZL4		YP_002344013.1	178	hypothetical protein Cj0583	Unknown	0	S	DNA replication regulator		Cj0583	0	0	0	0	ND	0	0	0	0	ND		Cj0583	0		NA
Cj0584	J7QWN0		YP_002344014.1	199	DNA polymerase III subunit delta\'	Cytoplasmic	8.96	L	DNA polymerase III		Cj0584	0.00787785	0.00345919	0.00458901	0.00530868	1118	0.00789722	0.00627867	0.00387401	0.00601663	973		Cj0584	1.1334		0.576284
Cj0585	J7S1G1	folP	YP_002344015.1	380	dihydropteroate synthase	Cytoplasmic	9.97	H	dihydropteroate synthase		Cj0585	0.00415271	0.00534097	0.00273001	0.00407456	1170	0.00342107	0.00708314	0	0.0035014	1059		Cj0585	0.8593		0.596317
Cj0586	J7RQS3	ligA	YP_002344016.1	647	DNA ligase	Cytoplasmic	9.97	L	DNA ligase that catalyzes the formation of phosphodiester linkages between 5'-phosphoryl and 3'-hydroxyl groups in double-stranded DNA using NAD as a coenzyme and as the energy source for the reaction. It is essential for DNA replication and repair of damaged DNA		Cj0586	0.00625554	0.0121531	0.011104	0.00983756	925	0.00531874	0.0122413	0.0073381	0.00829939	895		Cj0586	0.8436		0.465398
Cj0587	J7RBA7		YP_002344017.1	334	integral membrane protein	Cytoplasmic membrane	10	0			Cj0587	0	0.0166918	0	0.00556394	1101	0	0	0	0	ND		Cj0587	∞		0.353663
Cj0588	J7RZL6	tlyA	YP_002344018.1	253	hemolysin	Cytoplasmic	8.96	J	Hemolysin		Cj0588	0.00237011	0.00907744	0.00543474	0.00562743	1095	0.0147895	0.0137943	0	0.00952794	853		Cj0588	1.6931		0.420033
Cj0589	J7QWN3	ribF	YP_002344019.1	284	bifunctional riboflavin kinase/FMN adenylyltransferase	Cytoplasmic	9.97	H	Belongs to the ribF family		Cj0589	0.0102533	0.00912434	0	0.00645921	1058	0	0	0	0	ND		Cj0589	∞		0.229953
Cj0590	J7S1G4	cmoA	YP_002344020.1	236	tRNA (cmo5U34)-methyltransferase	Cytoplasmic	9.97	J	Catalyzes the conversion of S-adenosyl-L-methionine (SAM) to carboxy-S-adenosyl-L-methionine (Cx-SAM)		Cj0590	0.00391447	0.00316073	0.0060348	0.00437	1161	0	0	0	0	ND		Cj0590	∞		0.234177
Cj0591c	J7RQS7		YP_002344021.1	73	lipoprotein	Unknown	0	0			Cj0591c	0.0125649	0.00906001	0.00947838	0.0103678	903	0.0533212	0.027989	0.026841	0.0360504	442		Cj0591c	3.4772		0.0895528
Cj0592c	J7RBB2		YP_002344022.1	144	periplasmic protein	Unknown	0	0			Cj0592c	0.0183021	0.0174046	0.0115509	0.0157525	761	0.0457016	0.0782273	0.0419151	0.0552813	322		Cj0592c	3.5094		0.0746909
Cj0594c	J7QWN6		YP_002344024.1	216	DNA/RNA non-specific endonuclease	Extracellular	9.71	F	DNA RNA non-specific endonuclease		Cj0594c	0.00820615	0.00675548	0.00720959	0.00739041	1021	0	0	0.00220926	0.000736418	1196		Cj0594c	0.0996		0.141557
Cj0595c	J7S1G7	nth	YP_002344025.1	208	endonuclease III	Cytoplasmic	9.97	L	DNA repair enzyme that has both DNA N-glycosylase activity and AP-lyase activity. The DNA N-glycosylase activity releases various damaged pyrimidines from DNA by cleaving the N- glycosidic bond, leaving an AP (apurinic apyrimidinic) site. The AP-lyase activity cleaves the phosphodiester bond 3' to the AP site by a beta-elimination, leaving a 3'-terminal unsaturated sugar and a product with a term…		Cj0595c	0.00927702	0.00838091	0.0122794	0.00997911	920	0.0164601	0.0122309	0.0104345	0.0130418	767		Cj0595c	1.3069		0.384035
Cj0596	J7RQT0	peb4cbf2	YP_002344026.1	273	peptidyl-prolyl cis-trans isomerase	Outer membrane	9.93	M	peptidylprolyl isomerase		Cj0596	0.524321	0.489099	0.485449	0.499623	34	0.37139	0.270403	0.289529	0.310441	64		Cj0596	0.6213		0.0328712
Cj0597	J7RBB6	fba	YP_002344027.1	354	fructose-bisphosphate aldolase	Cytoplasmic	9.97	G	fructose-bisphosphate aldolase		Cj0597	0.177565	0.176285	0.171657	0.175169	131	0.100346	0.117008	0.145404	0.120919	163		Cj0597	0.6903		0.0746909
Cj0598	J7RZM2		YP_002344028.1	480	membrane protein	Cytoplasmic membrane	9.16	U	MotA/TolQ/ExbB proton channel family		Cj0598	0.0233716	0.0263891	0.0246332	0.024798	614	0.0452383	0.0516286	0.0489211	0.048596	354		Cj0598	1.9597		0.0328712
Cj0599	J7QWN9		YP_002344029.1	317	OmpA family membrane protein	Unknown	0	M	OmpA family		Cj0599	0.0176154	0.0156602	0.0450661	0.0261139	593	0.0464756	0.0443312	0.0331997	0.0413355	406		Cj0599	1.5829		0.303312
Cj0600	J7S1G9		YP_002344030.1	291	hypothetical protein Cj0600	Unknown	0	E	1-aminocyclopropane-1-carboxylate deaminase		Cj0600	0	0	0	0	ND	0	0	0	0	ND		Cj0600	0		NA
Cj0601c	J7RQT3		YP_002344031.1	447	sodium-dependent transmembrane transport protein	Cytoplasmic membrane	10	P	Belongs to the sodium neurotransmitter symporter (SNF) (TC 2.A.22) family		Cj0601c	0	0.00371236	0.0102585	0.00465695	1148	0	0	0	0	ND		Cj0601c	∞		0.297993
Cj0602c	J7RBB9		YP_002344032.1	222	MOSC-domain-containing protein	Cytoplasmic	8.96	S	MOSC domain		Cj0602c	0	0	0	0	ND	0	0	0	0	ND		Cj0602c	0		NA
Cj0603c	J7RZM5	dsbD	YP_002344033.1	567	thiol:disulfide interchange protein	Cytoplasmic membrane	10	CO	Thiol disulfide interchange protein		Cj0603c	0.00387886	0.0125313	0.00831298	0.00824106	994	0.00409372	0.026535	0	0.0102096	838		Cj0603c	1.2389		0.557496
Cj0604	J7QWP1		YP_002344034.1	293	polyphosphate kinase	Cytoplasmic	9.97	S	polyphosphate kinase		Cj0604	0.013171	0.00506017	0.023626	0.0139524	802	0.0214742	0.0171737	0.0187968	0.0191482	640		Cj0604	1.3724		0.353663
Cj0605	J7S1H2		YP_002344035.1	396	amidohydrolase	Cytoplasmic	8.96	E	Peptidase dimerisation domain		Cj0605	0.010497	0.00640095	0.00961483	0.00883758	971	0.00679794	0.00867658	0.00913243	0.00820232	897		Cj0605	0.9281		0.593074
Cj0606	J7RQT7		YP_002344036.1	390	secretion protein HlyD	Cytoplasmic membrane	7.88	M	Belongs to the membrane fusion protein (MFP) (TC 8.A.1) family		Cj0606	0.00340763	0.00338421	0.0150121	0.00726799	1032	0.0159235	0.00803765	0.0101843	0.0113818	811		Cj0606	1.566		0.406727
Cj0607	J7RBC4		YP_002344037.1	641	macrolide export ATP-binding protein/permease	Cytoplasmic membrane	10	V	Non-canonical ABC transporter that contains transmembrane domains (TMD), which form a pore in the membrane, and an ATP-binding domain (NBD), which is responsible for energy generation. Confers resistance against macrolides		Cj0607	0.185639	0.0183703	0.020162	0.0747236	272	0.00394854	0.00581581	0.0174011	0.00905514	870		Cj0607	0.1212		0.297449
Cj0608	J7RZM9		YP_002344038.1	456	outer membrane efflux protein	Outer membrane	9.92	MU	outer membrane efflux protein		Cj0608	0.00810151	0.00694773	0	0.00501641	1134	0.0176045	0.0143945	0.0149424	0.0156471	707		Cj0608	3.1192		0.0992252
Cj0609c	J7QWP3		YP_002344039.1	392	hypothetical protein Cj0609c	Unknown	0	E	GDSL-like Lipase/Acylhydrolase family		Cj0609c	0.00932251	0.0092129	0.00901764	0.00918435	960	0.0422631	0.0345017	0.0266162	0.0344603	458		Cj0609c	3.7521		0.0510543
Cj0610c	J7S1H4		YP_002344040.1	336	periplasmic protein	Unknown	0	S	Protein of unknown function (DUF459)		Cj0610c	0.00996153	0.0145309	0.0130405	0.012511	837	0.0164649	0.0250691	0.00950886	0.0170143	676		Cj0610c	1.3599		0.353518
Cj0611c	J7RQU1		YP_002344041.1	458	acyltransferase family protein	Cytoplasmic membrane	10	M	Alginate O-acetylation protein		Cj0611c	0	0	0	0	ND	0	0	0	0	ND		Cj0611c	0		NA
Cj0612c	J7RBC9	cft	YP_002344042.1	167	ferritin	Cytoplasmic	10	P	Iron-storage protein		Cj0612c	0.597306	0.436031	0.484889	0.506075	32	0.426532	0.288704	0.500313	0.405183	42		Cj0612c	0.8006		0.194925
Cj0613	J7RZN3	pstS	YP_002344043.1	331	phosphate ABC transporter substrate-binding protein	Cytoplasmic membrane	9.97	P	PBP superfamily domain		Cj0613	0.0194981	0.0178867	0.0268557	0.0214135	655	0.0197067	0.00359599	0.00899146	0.0107647	824		Cj0613	0.5027		0.195021
Cj0616	J7RQU4	pstB	YP_002344046.1	246	phosphate ABC transporter ATP-binding protein	Cytoplasmic membrane	10	P	Part of the ABC transporter complex PstSACB involved in phosphate import. Responsible for energy coupling to the transport system		Cj0616	0	0.00121412	0	0.000404705	1321	0.00229628	0.00240228	0.00238896	0.00236251	1116		Cj0616	5.8376		0.414863
Cj0617	J7RBD4					Cytoplasmic	8.96	E	no Hp match. A member of the 617 family of C.j. proteins containing homopolymeric tracts		Cj0617	0	0	0	0	ND	0	0	0	0	ND		Cj0617	0		NA
Cj0618	J7RZN7					Cytoplasmic	8.96	E	no Hp match. A member of the 617 family of C.j. proteins containing homopolymeric tracts		Cj0618	0	0	0	0	ND	0	0	0	0	ND		Cj0618	0		NA
Cj0619	J7QWQ0		YP_002344049.1	438	MATE family transport protein	Cytoplasmic membrane	10	V	Mate efflux family protein		Cj0619	0.00434936	0	0	0.00144979	1271	0	0.00571772	0	0.00190591	1140		Cj0619	1.3146		0.622231
Cj0620	J7S1H8		YP_002344050.1	215	hypothetical protein Cj0620	Unknown	0	S	Protein of unknown function DUF45		Cj0620	0	0	0	0	ND	0	0	0	0	ND		Cj0620	0		NA
Cj0621	J7RQU9		YP_002344051.1	506	hypothetical protein Cj0621	Unknown*	0	O	Along with HypE, it catalyzes the synthesis of the CN ligands of the active site iron of NiFe -hydrogenases using carbamoylphosphate as a substrate. It functions as a carbamoyl transferase using carbamoylphosphate as a substrate and transferring the carboxamido moiety in an ATP-dependent reaction to the thiolate of the C-terminal cysteine of HypE yielding a protein-S-carboxamide		Cj0621	0.00908557	0.0103319	0.00958172	0.00966639	935	0.0183928	0.0494766	0.0726179	0.0468291	365		Cj0621	4.8445		0.132813
Cj0622	J7RBD8	hypF	YP_002344052.1	729	carbamoyltransferase	Cytoplasmic membrane	9.27	O	Along with HypE, it catalyzes the synthesis of the CN ligands of the active site iron of NiFe -hydrogenases using carbamoylphosphate as a substrate. It functions as a carbamoyl transferase using carbamoylphosphate as a substrate and transferring the carboxamido moiety in an ATP-dependent reaction to the thiolate of the C-terminal cysteine of HypE yielding a protein-S-carboxamide		Cj0622	0	0.0238374	0	0.00794581	1006	0.00583672	0.0079819	0	0.00460621	1014		Cj0622	0.5797		0.481272
Cj0623	J7RZP1	hypB	YP_002344053.1	247	hydrogenase isoenzymes formation protein	Cytoplasmic	9.97	KO	Hydrogenase		Cj0623	0.0565419	0.0540332	0.0354732	0.0486828	399	0.0395645	0.0413849	0.0236917	0.0348803	455		Cj0623	0.7165		0.0598935
Cj0624	J7QWQ3	hypC	YP_002344054.1	93	hydrogenase isoenzymes formation protein	Cytoplasmic	8.96	O	hydrogenase assembly chaperone HypC		Cj0624	0.00346568	0.00478625	0	0.00275065	1221	0	0	0	0	ND		Cj0624	∞		0.360039
Cj0625	J7S1I0	hypD	YP_002344055.1	363	hydrogenase isoenzymes formation protein	Cytoplasmic	8.96	O	Belongs to the HypD family		Cj0625	0.0715392	0.0812442	0.0647627	0.0725154	278	0.113099	0.0971584	0.043009	0.0844221	226		Cj0625	1.1642		0.426756
Cj0626	J7RQV2	hypE	YP_002344056.1	324	hydrogenase isoenzymes formation protein	Cytoplasmic	8.96	O	hydrogenase expression formation protein		Cj0626	0.0232364	0.0131983	0.0117176	0.0160508	756	0.016787	0.00818215	0.0110438	0.0120043	794		Cj0626	0.7479		0.283707
Cj0627	J7RBE2	hypA	YP_002344057.1	114	hydrogenase nickel incorporation protein HypA	Cytoplasmic	8.96	S	Probably plays a role in a hydrogenase nickel cofactor insertion step		Cj0627	0.0032451	0.00624724	0	0.00316411	1211	0	0	0	0	ND		Cj0627	∞		0.341715
Cj0628	J7RZP5		YP_002344058.1	1144	lipoprotein	Unknown*	0	S	Autotransporter beta-domain		Cj0628	0.398658	0.331821	0.25679	0.329089	55	0.577121	0.651678	0.511873	0.580224	30		Cj0628	1.7631		0.0382052
Cj0630c	J7QWQ6		YP_002344059.1	321	DNA polymerase III subunit delta	Cytoplasmic	8.96	L	DNA polymerase III delta subunit		Cj0630c	0.00574154	0.00331731	0.00406512	0.00437466	1160	0.00675668	0.00562466	0.0131068	0.00849606	892		Cj0630c	1.9421		0.303312
Cj0631c	J7S1I2		YP_002344060.1	644	ribonuclease	Cytoplasmic	9.97	K	Ribonuclease		Cj0631c	0.567441	0.171665	0.164562	0.301223	60	0.111574	0.0890975	0.0983044	0.0996586	199		Cj0631c	0.3308		0.214567
Cj0632	J7RQV7	ilvC	YP_002344061.1	340	ketol-acid reductoisomerase	Cytoplasmic	9.97	H	Involved in the biosynthesis of branched-chain amino acids (BCAA). Catalyzes an alkyl-migration followed by a ketol- acid reduction of (S)-2-acetolactate (S2AL) to yield (R)-2,3- dihydroxy-isovalerate. In the isomerase reaction, S2AL is rearranged via a Mg-dependent methyl migration to produce 3- hydroxy-3-methyl-2-ketobutyrate (HMKB). In the reductase reaction, this 2-ketoacid undergoes a metal-…		Cj0632	0.312822	0.203135	0.307502	0.274487	73	0.0779053	0.0911939	0.0872287	0.0854426	223		Cj0632	0.3113		0.0503917
Cj0633	J7RBE7		YP_002344062.1	360	periplasmic protein	Cytoplasmic	8.96	S	Divergent polysaccharide deacetylase		Cj0633	0.0152047	0	0.00919439	0.00813304	996	0.162242	0.0713411	0	0.077861	253		Cj0633	9.5734		0.222423
Cj0634	J7RZP9	dprA	YP_002344063.1	257	DNA processing protein A	Cytoplasmic	8.96	LU	DNA processing protein		Cj0634	0.00427122	0	0	0.00142374	1275	0.0290197	0.00753968	0	0.0121865	789		Cj0634	8.5595		0.252388
Cj0635	J7QWQ8		YP_002344064.1	127	Holliday junction resolvase-like protein	Unknown	0	J	Could be a nuclease involved in processing of the 5'-end of pre-16S rRNA		Cj0635	0.00178174	0.00307593	0	0.00161922	1264	0	0	0	0	ND		Cj0635	∞		0.46059
Cj0636	J7S1I3		YP_002344065.1	279	NOL1/NOP2/sun family protein	Cytoplasmic	9.97	J	Belongs to the class I-like SAM-binding methyltransferase superfamily. RsmB NOP family		Cj0636	0.0307983	0.0813958	0.0549292	0.0557078	353	0.0260897	0	0	0.00869656	886		Cj0636	0.1561		0.155323
Cj0637c	J7RQW1	mrsA	YP_002344066.1	165	methionine sulfoxide reductase A	Cytoplasmic	8.96	O	Has an important function as a repair enzyme for proteins that have been inactivated by oxidation. Catalyzes the reversible oxidation-reduction of methionine sulfoxide in proteins to methionine		Cj0637c	0.00940733	0	0.00861583	0.00600772	1075	0	0	0	0	ND		Cj0637c	∞		0.237668
Cj0638c	J7RBF1	ppa	YP_002344067.1	172	inorganic pyrophosphatase	Cytoplasmic	9.97	C	Catalyzes the hydrolysis of inorganic pyrophosphate (PPi) forming two phosphate ions		Cj0638c	0.320133	0.219916	0.234925	0.258325	83	0.0814688	0.0658887	0.0898569	0.0790715	248		Cj0638c	0.3061	50	0.0391706
Cj0639c	J7RZQ3	adk	YP_002344068.1	192	adenylate kinase	Cytoplasmic	10	F	Catalyzes the reversible transfer of the terminal phosphate group between ATP and AMP. Plays an important role in cellular energy homeostasis and in adenine nucleotide metabolism		Cj0639c	0.169118	0.116615	0.12389	0.136541	166	0.0401135	0.0220048	0.0304565	0.0308583	494		Cj0639c	0.226	30	0.0328712
Cj0640c	J7QWR0	aspS	YP_002344069.1	583	aspartate--tRNA ligase	Cytoplasmic	10	J	Aspartyl-tRNA synthetase with relaxed tRNA specificity since it is able to aspartylate not only its cognate tRNA(Asp) but also tRNA(Asn). Reaction proceeds in two steps L-aspartate is first activated by ATP to form Asp-AMP and then transferred to the acceptor end of tRNA(Asp Asn)		Cj0640c	0.083354	0.134522	0.138955	0.118944	185	0.104286	0.130047	0.117217	0.117183	167		Cj0640c	0.9852		0.611166
Cj0641	J7S1I5	pnk	YP_002344070.1	286	NAD kinase	Cytoplasmic	9.97	F	Involved in the regulation of the intracellular balance of NAD and NADP, and is a key enzyme in the biosynthesis of NADP. Catalyzes specifically the phosphorylation on 2'-hydroxyl of the adenosine moiety of NAD to yield NADP		Cj0641	0.0142523	0.00752657	0.00866421	0.0101477	912	0.00937042	0.00862889	0.0108781	0.0096258	851		Cj0641	0.9486		0.608689
Cj0642	J7RQW5	recN	YP_002344071.1	507	DNA repair protein	Cytoplasmic	9.97	L	May be involved in recombinational repair of damaged DNA		Cj0642	0.0148741	0.022075	0.0318978	0.0229489	636	0.0248471	0.0328461	0.0188047	0.0254993	552		Cj0642	1.1111		0.547993
Cj0643	J7RBF6	cbrR	YP_002344072.1	414	two-component response regulator	Cytoplasmic	9.97	T	Diguanylate cyclase		Cj0643	0.0511915	0.0559934	0.0561227	0.0544359	364	0.0832497	0.0856274	0.0803769	0.0830847	232		Cj0643	1.5263		0.0328712
Cj0644	J7RZQ7		YP_002344073.1	271	TatD-related deoxyribonuclease	Cytoplasmic	9.97	L	hydrolase, TatD		Cj0644	0	0	0	0	ND	0	0	0	0	ND		Cj0644	0		NA
Cj0645	J7QWR3		YP_002344074.1	372	transglycosylase	Unknown	0	M	lytic murein transglycosylase		Cj0645	0.00559701	0.00474513	0	0.00344738	1198	0	0	0.0341534	0.0113845	810		Cj0645	3.3023		0.444892
Cj0646	J7S1I9		YP_002344075.1	275	lipoprotein	Unknown	0	M	Lytic transglycosylase with a strong preference for naked glycan strands that lack stem peptides		Cj0646	0.0652274	0.0441372	0.0413432	0.0502359	390	0.101403	0.099487	0.0905126	0.0971342	205		Cj0646	1.9336		0.0337504
Cj0647	J7RQW8		YP_002344076.1	162	HAD-superfamily hydrolase	Cytoplasmic	9.97	M	3-deoxy-d-manno-octulosonate 8-phosphate phosphatase		Cj0647	0.012668	0.0291729	0.0109105	0.0175838	723	0.0106348	0.00775413	0.117483	0.0452908	372		Cj0647	2.5757		0.412577
Cj0648	J7RBF9		YP_002344077.1	171	membrane protein	Unknown	0	S	hmm pf06835		Cj0648	0	0	0.00334832	0.00111611	1288	0.00628022	0.00594581	0	0.00407534	1035		Cj0648	3.6514		0.410559
Cj0649	J7RZR2		YP_002344078.1	153	OstA family protein	Cytoplasmic	8.96	S	Lipopolysaccharide transport periplasmic protein lpta		Cj0649	0.00599038	0.00780525	0.00453962	0.00611175	1073	0	0	0	0	ND		Cj0649	∞		0.160229
Cj0650	J7QWR7	engB	YP_002344079.1	198	GTP-binding protein EngB	Unknown	0	D	Necessary for normal cell division and for the maintenance of normal septation		Cj0650	0.0218307	0	0	0.00727691	1030	0	0.00333564	0	0.00111188	1179		Cj0650	0.1528		0.398199
Cj0652	J7RQX3	pbpC	YP_002344081.1	601	penicillin-binding protein	Cytoplasmic membrane	9.82	M	penicillin-binding protein		Cj0652	0.00475264	0.00383035	0.00542524	0.00466941	1146	0.0153148	0.0154803	0.0310535	0.0206162	618		Cj0652	4.4152		0.103368
Cj0653c	J7RBG4		YP_002344082.1	596	aminopeptidase	Cytoplasmic	8.96	E	Belongs to the peptidase M24B family		Cj0653c	0.00250327	0.00433377	0.00900411	0.00528039	1119	0	0	0.00706903	0.00235634	1118		Cj0653c	0.4462		0.332091
Cj0659c	J7RZR6		YP_002344083.1	182	periplasmic protein	Cytoplasmic	8.96	0			Cj0659c	0	0.0543483	0	0.0181161	715	0.00534529	0	0	0.00178176	1147		Cj0659c	0.0984		0.36534
Cj0660c	J7QWS0		YP_002344084.1	368	transmembrane protein	Cytoplasmic	8.96	0			Cj0660c	0.000966331	0.0332568	0.0164907	0.0169046	741	0.0717322	0	0.012173	0.0279684	526		Cj0660c	1.6545		0.526708
Cj0661c	J7S1J3	era	YP_002344085.1	291	GTPase Era	Cytoplasmic membrane	7.88	S	An essential GTPase that binds both GDP and GTP, with rapid nucleotide exchange. Plays a role in 16S rRNA processing and 30S ribosomal subunit biogenesis and possibly also in cell cycle regulation and energy metabolism		Cj0661c	0.00307693	0.00550831	0.00694013	0.00517512	1125	0.0209746	0.0215832	0.0098039	0.0174539	674		Cj0661c	3.3727		0.141557
Cj0662c	J7RQX7	hslU	YP_002344086.1	439	ATP-dependent protease ATP-binding subunit HslU	Cytoplasmic	9.97	O	this subunit has chaperone activity. The binding of ATP and its subsequent hydrolysis by HslU are essential for unfolding of protein substrates subsequently hydrolyzed by HslV. HslU recognizes the N-terminal part of its protein substrates and unfolds these before they are guided to HslV for hydrolysis		Cj0662c	0.0866048	0.101001	0.104485	0.0973638	216	0.094146	0.0995587	0.104672	0.099459	201		Cj0662c	1.0215		0.463662
Cj0663c	J7RBG7	hslV	YP_002344087.1	180	ATP-dependent protease peptidase subunit	Cytoplasmic	9.26	O	Protease subunit of a proteasome-like degradation complex believed to be a general protein degrading machinery		Cj0663c	0.0660518	0.0505577	0.0533371	0.0566489	350	0.040279	0.0431927	0.0399759	0.0411492	408		Cj0663c	0.7264		0.117956
Cj0664c	J7RZR9	rplI	YP_002344088.1	147	50S ribosomal protein L9	Cytoplasmic	9.97	J	Binds to the 23S rRNA		Cj0664c	0.121039	0.115499	0.112938	0.116492	188	0.0358729	0.0283216	0.0222169	0.0288038	519		Cj0664c	0.2473	36	0.0304452
Cj0665c	J7QWS4	argG	YP_002344089.1	406	argininosuccinate synthase	Cytoplasmic	9.97	E	Belongs to the argininosuccinate synthase family. Type 1 subfamily		Cj0665c	0.253737	0.27458	0.302056	0.276791	71	0.202374	0.260923	0.338638	0.267312	79		Cj0665c	0.9658		0.520259
Cj0667	J7S1J4		YP_002344090.1	81	S4 domain-containing protein	Unknown	0	J	S4 domain protein		Cj0667	0	0	0.00123823	0.000412744	1320	0	0	0	0	ND		Cj0667	∞		0.612151
Cj0668	J7RQY1		YP_002344091.1	135	ATP/GTP-binding protein	Cytoplasmic	9.26	S	ATPase or kinase		Cj0668	0.00467509	0	0	0.00155836	1267	0.023316	0.0365845	0.00935597	0.0230855	583		Cj0668	14.814		0.117305
Cj0669	J7RBH3		YP_002344092.1	242	ABC transporter ATP-binding protein	Cytoplasmic*	9.12	S	ABC transporter, ATP-binding protein		Cj0669	0.0138404	0.0106757	0.0109625	0.0118262	859	0.0190155	0.00582336	0.00699162	0.0106102	827		Cj0669	0.8972		0.55494
Cj0670	J7RZS2	rpoN	YP_002344093.1	416	RNA polymerase factor sigma-54	Cytoplasmic	9.97	K	Sigma factors are initiation factors that promote the attachment of RNA polymerase to specific initiation sites and are then released		Cj0670	0.0539534	0.0337472	0.0378744	0.0418583	457	0.032215	0.0236838	0.0151235	0.0236741	576		Cj0670	0.5656		0.0736129
Cj0671	J7QWS8	dcuB	YP_002344094.1	474	anaerobic C4-dicarboxylate transporter	Cytoplasmic membrane	10	P	Responsible for the transport of C4-dicarboxylates from the periplasm across the inner membrane		Cj0671	0.0634845	0.0328415	0.0527068	0.0496776	393	0.0177595	0.0219897	0.0201882	0.0199791	630		Cj0671	0.4022		0.103368
Cj0677	J7RQY6	kdpB	YP_002344096.1	681	potassium-transporting ATPase subunit B	Cytoplasmic membrane	10	P	Part of the high-affinity ATP-driven potassium transport (or Kdp) system, which catalyzes the hydrolysis of ATP coupled with the electrogenic transport of potassium into the cytoplasm. This subunit is responsible for energy coupling to the transport system		Cj0677	0.08761	0.0663326	0.0548929	0.0696118	294	0	0.162539	0.152338	0.104959	189		Cj0677	1.5078		0.451369
Cj0679	J7RBH7	kdpD				CytoplasmicMembrane	9.99	T	Osmosensitive K+ channel His kinase sensor domain		Cj0679	0.0306465	0	0	0.0102155	908	0	0	0.113506	0.0378354	429		Cj0679	3.7037		0.430846
Cj0680c	J7RZS6	uvrB	YP_002344098.1	657	excinuclease ABC subunit B	Cytoplasmic	9.97	L	damaged site, the DNA wraps around one UvrB monomer. DNA wrap is dependent on ATP binding by UvrB and probably causes local melting of the DNA helix, facilitating insertion of UvrB beta-hairpin between the DNA strands. Then UvrB probes one DNA strand for the presence of a lesion. If a lesion is found the UvrA subunits dissociate and the UvrB-DNA preincision complex is formed. This complex is subs…		Cj0680c	0.0217897	0.00629728	0.00859716	0.0122281	843	0	0.00824426	0.00352452	0.00392293	1042		Cj0680c	0.3208		0.303312
Cj0681	J7QWT2		YP_002344099.1	76	hypothetical protein Cj0681	Unknown	0	0			Cj0681	0.00961495	0.00800123	0.00487718	0.00749779	1019	0	0	0	0	ND		Cj0681	∞		0.131545
Cj0682	J7S1K0		YP_002344100.1	80	hypothetical protein Cj0682	Unknown	0	0			Cj0682	0.0383055	0.0655332	0.0634058	0.0557481	352	0.0420738	0.102792	0.0559801	0.0669487	278		Cj0682	1.2009		0.374316
Cj0683	J7RQZ0		YP_002344101.1	145	hypothetical protein Cj0683	Unknown	0	NU	general secretion pathway protein		Cj0683	0	0	0.0101235	0.00337451	1201	0	0.00926609	0	0.0030887	1077		Cj0683	0.9153		0.649667
Cj0684	J7RBI1	priA	YP_002344102.1	617	primosome assembly protein PriA	Cytoplasmic	8.96	L	Involved in the restart of stalled replication forks. Recognizes and binds the arrested nascent DNA chain at stalled replication forks. It can open the DNA duplex, via its helicase activity, and promote assembly of the primosome and loading of the major replicative helicase DnaB onto DNA		Cj0684	0	0.00478031	0.0017153	0.0021652	1244	0	0.00346407	0	0.00115469	1176		Cj0684	0.5333		0.531213
Cj0685c	J7RZT0	cipA	YP_002344103.1	450	invasion protein CipA	Cytoplasmic	8.96	S	Protein of unknown function (DUF2972)		Cj0685c	0.0250359	0	0	0.0083453	988	0	0.0220087	0	0.00733623	922		Cj0685c	0.8791		0.638305
Cj0686	J7QWT5	ispG	YP_002344104.1	357	4-hydroxy-3-methylbut-2-en-1-yl diphosphate synthase	Cytoplasmic	9.97	I	Converts 2C-methyl-D-erythritol 2,4-cyclodiphosphate (ME-2,4cPP) into 1-hydroxy-2-methyl-2-(E)-butenyl 4-diphosphate		Cj0686	0.0212091	0.0199237	0.0269886	0.0227071	637	0.0508095	0.0584807	0.0373365	0.0488755	353		Cj0686	2.1524		0.099
Cj0687c	J7S1K3	flgH	YP_002344105.1	232	flagellar basal body L-ring protein	Outer membrane, Flagellar	9.92	N	Assembles around the rod to form the L-ring and probably protects the motor basal body from shearing forces during rotation		Cj0687c	0.00542233	0.00361822	0.00585752	0.00496602	1137	0.00806532	0.00579773	0.00561747	0.00649351	948		Cj0687c	1.3076		0.46765
Cj0688	J7RQZ4	pta	YP_002344106.1	501	phosphate acetyltransferase	Cytoplasmic	9.97	C	phosphate acetyltransferase		Cj0688	0.075931	0.0883978	0.0988183	0.0877157	241	0.0632883	0.078593	0.0942088	0.0786967	249		Cj0688	0.8972		0.125957
Cj0689	J7RBI6	ackA	YP_002344107.1	396	acetate kinase	Cytoplasmic	9.97	F	Catalyzes the formation of acetyl phosphate from acetate and ATP. Can also catalyze the reverse reaction		Cj0689	0.152618	0.160886	0.172736	0.16208	141	0.0815773	0.0946914	0.0986755	0.0916481	210		Cj0689	0.5654		0.0304452
Cj0690c	J7RZT5		YP_002344108.1	1250	restriction/modification enzyme	Unknown*	0	V	Type II restriction enzyme, methylase subunits		Cj0690c	0.00268921	0.0187131	0.0339406	0.0184477	707	0.0533534	0.011592	0.00427674	0.023074	584		Cj0690c	1.2508		0.591218
Cj0691	J7QWU0		YP_002344109.1	163	membrane protein	Unknown	0	0			Cj0691	0.0173097	0.0114234	0.0179056	0.0155462	767	0.00210714	0.00557877	0	0.00256197	1105		Cj0691	0.1648		0.103368
Cj0692c	J7S1K6		YP_002344110.1	312	membrane protein	Cytoplasmic	8.96	0			Cj0692c	0.00705396	0.0126725	0.00588301	0.00853648	982	0.00485414	0.0023291	0.00274652	0.00330992	1069		Cj0692c	0.3877		0.252388
Cj0693c	J7RQZ8	mraW	YP_002344111.1	312	rRNA small subunit methyltransferase H	Cytoplasmic	9.97	J	Specifically methylates the N4 position of cytidine in position 1402 (C1402) of 16S rRNA		Cj0693c	0.0054153	0.00660917	0.00450664	0.00551037	1104	0.0163522	0.00883956	0.00734449	0.0108454	822		Cj0693c	1.9682		0.260198
Cj0694	J7RBJ1		YP_002344112.1	496	periplasmic protein	Unknown*	0	O	peptidylprolyl isomerase		Cj0694	0.0370717	0.0492174	0.0591104	0.0484665	402	0.0978132	0.078057	0.0788359	0.084902	225		Cj0694	1.7518		0.102056
Cj0695	J7RZT9	ftsA	YP_002344113.1	462	cell division protein FtsA	Cytoplasmic	9.97	D	Cell division protein that is involved in the assembly of the Z ring. May serve as a membrane anchor for the Z ring		Cj0695	0.0447543	0.0465271	0.0613617	0.050881	386	0.0338544	0.0448421	0.0269872	0.0352279	453		Cj0695	0.6924		0.222423
Cj0696	J7QWU3	ftsZ	YP_002344114.1	370	cell division protein FtsZ	Cytoplasmic*	9.12	D	Essential cell division protein that forms a contractile ring structure (Z ring) at the future cell division site. The regulation of the ring assembly controls the timing and the location of cell division. One of the functions of the FtsZ ring is to recruit other cell division proteins to the septum to produce a new cell wall between the dividing cells. Binds GTP and shows GTPase activity		Cj0696	0.0359841	0.0400819	0.038267	0.038111	483	0.0739082	0.0870412	0.0549347	0.0719614	270		Cj0696	1.8882		0.0744076
Cj0697	J7S1K9	flgG2	YP_002344115.1	270	flagellar basal-body rod protein	Periplasmic, Flagellar	9.44	N	flagellar basal body		Cj0697	0.00278262	0	0	0.000927538	1298	0	0	0	0	ND		Cj0697	∞		0.543862
Cj0698	J7RR03	flgG	YP_002344116.1	263	flagellar basal body rod protein	Extracellular, Flagellar	9.71	N	Belongs to the flagella basal body rod proteins family		Cj0698	0.00265945	0.00158955	0.00370765	0.00265222	1222	0.00786506	0.0110531	0.0143932	0.0111038	813		Cj0698	4.1866		0.116119
Cj0699c	J7RBJ5	glnA	YP_002344117.1	476	glutamine synthetase	Cytoplasmic	9.97	E	glutamine synthetase		Cj0699c	0.0881766	0.127408	0.109342	0.108309	201	0.136309	0.132315	0.148077	0.138901	147		Cj0699c	1.2825		0.13673
Cj0700	J7RZU4		YP_002344118.1	231	hypothetical protein Cj0700	Cytoplasmic	8.96	0			Cj0700	0.0261294	0.0206508	0.0194683	0.0220828	648	0.0232251	0.00848055	0.0128875	0.0148644	732		Cj0700	0.6731		0.180107
Cj0701	J7QWU7		YP_002344119.1	417	protease	Cytoplasmic	8.96	O	peptidase U32 family		Cj0701	0.021557	0.0288528	0.0289273	0.0264457	586	0.0050799	0.00489628	0.00889221	0.00628946	958		Cj0701	0.2378	33	0.0418428
Cj0702	J7S1L2	purE	YP_002344120.1	164	N5-carboxyaminoimidazole ribonucleotide mutase	Unknown	0	F	Catalyzes the conversion of N5-carboxyaminoimidazole ribonucleotide (N5-CAIR) to 4-carboxy-5-aminoimidazole ribonucleotide (CAIR)		Cj0702	0.0156296	0.0336131	0.0201213	0.0231214	633	0.0160698	0.0100879	0.00802	0.0113926	809		Cj0702	0.4927		0.218744
Cj0703	J7RR07		YP_002344121.1	178	hypothetical protein Cj0703	Cytoplasmic	8.96	S	Protein of unknown function (DUF3972)		Cj0703	0.0244491	0.020276	0.0245072	0.0230775	634	0.0113687	0.00815367	0.00736852	0.00896362	873		Cj0703	0.3884		0.0577279
Cj0704	J7RBJ9	glyQ	YP_002344122.1	287	glycine--tRNA ligase alpha subunit	Cytoplasmic	10	J	glycyl-tRNA synthetase alpha subunit		Cj0704	0.0659303	0.0369498	0.0507696	0.0512166	379	0.0235186	0.0184135	0.0341319	0.0253547	557		Cj0704	0.495		0.0992252
Cj0705	J7RZU7		YP_002344123.1	241	hypothetical protein Cj0705	Cytoplasmic	8.96	S	dinuclear metal center protein, YbgI		Cj0705	0.0101747	0.00946003	0.0104733	0.010036	916	0	0	0	0	ND		Cj0705	∞		0.0762574
Cj0706	J7QWV1		YP_002344124.1	238	hypothetical protein Cj0706	Cytoplasmic	8.96	S	COG1579 Zn-ribbon protein possibly nucleic acid-binding		Cj0706	0.144377	0.123599	0.102836	0.123604	180	0.0788818	0.0815117	0.0469245	0.069106	274		Cj0706	0.5591		0.0337504
Cj0707	J7S1L5	kdtA	YP_002344125.1	385	3-deoxy-D-manno-octulosonic-acid transferase	Cytoplasmic	8.96	M	3-deoxy-d-manno-octulosonic-acid transferase		Cj0707	0.000447227	0	0	0.000149076	1328	0	0.0433954	0	0.0144651	738		Cj0707	97.0321		0.333755
Cj0708	J7RR10		YP_002344126.1	250	pseudouridine synthase	Cytoplasmic	9.97	J	Belongs to the pseudouridine synthase RluA family		Cj0708	0.00915788	0.00559985	0.00713794	0.00729855	1027	0	0	0	0	ND		Cj0708	∞		0.128537
Cj0709	J7RBK3	ffh	YP_002344127.1	445	signal recognition particle protein	Cytoplasmic membrane	7.88	U	Involved in targeting and insertion of nascent membrane proteins into the cytoplasmic membrane. Binds to the hydrophobic signal sequence of the ribosome-nascent chain (RNC) as it emerges from the ribosomes. The SRP-RNC complex is then targeted to the cytoplasmic membrane where it interacts with the SRP receptor FtsY. Interaction with FtsY leads to the transfer of the RNC complex to the Sec transl…		Cj0709	0.024466	0.0415629	0.0277361	0.031255	537	0.0589399	0.0653535	0.0511798	0.0584911	308		Cj0709	1.8714		0.0391706
Cj0710	J7RZV1	rpsP	YP_002344128.1	75	30S ribosomal protein S16	Cytoplasmic	9.26	J	Belongs to the bacterial ribosomal protein bS16 family		Cj0710	0.0139659	0.0143701	0.00788211	0.0120727	848	0.0271876	0.0613679	0.000674975	0.0297435	511		Cj0710	2.4637		0.303312
Cj0711	J7QWV7		YP_002344129.1	80	hypothetical protein Cj0711	Unknown	0	S	RNA-binding protein		Cj0711	0.0216982	0.022982	0.011303	0.0186611	700	0	0.0110221	0.0107155	0.00724587	926		Cj0711	0.3883		0.197128
Cj0712	J7S1L8	rimM	YP_002344130.1	179	ribosome maturation factor RimM	Cytoplasmic	8.96	J	An accessory protein needed during the final step in the assembly of 30S ribosomal subunit, possibly for assembly of the head region. Probably interacts with S19. Essential for efficient processing of 16S rRNA. May be needed both before and after RbfA during the maturation of 16S rRNA. It has affinity for free ribosomal 30S subunits but not for 70S ribosomes		Cj0712	0.0062352	0.00683426	0.00586061	0.00631002	1064	0.00642422	0	0	0.00214141	1125		Cj0712	0.3394		0.291342
Cj0713	J7RR13	trmD	YP_002344131.1	234	tRNA (guanine-N(1)-)-methyltransferase	Cytoplasmic	9.97	J	Belongs to the RNA methyltransferase TrmD family		Cj0713	0.00313933	0	0	0.00104644	1292	0	0.00289334	0	0.000964448	1184		Cj0713	0.9216		0.658639
Cj0714	J7RBK7	rplS	YP_002344132.1	118	50S ribosomal protein L19	Cytoplasmic	9.97	J	This protein is located at the 30S-50S ribosomal subunit interface and may play a role in the structure and function of the aminoacyl-tRNA binding site		Cj0714	0.290921	0.299845	0.219173	0.26998	77	0.395302	0.268176	0.23935	0.300943	67		Cj0714	1.1147		0.384035
Cj0715	J7RZV5		YP_002344133.1	137	5-hydroxyisourate hydrolase	Unknown	0	S	Belongs to the transthyretin family. 5-hydroxyisourate hydrolase subfamily		Cj0715	0.624758	0.520611	0.601015	0.582128	27	0.391992	0.240275	0.443733	0.358667	52		Cj0715	0.6161		0.0377469
Cj0716	J7QWW2		YP_002344134.1	446	phospho-2-dehydro-3-deoxyheptonate aldolase	Cytoplasmic	9.97	E	phospho-2-dehydro-3-deoxyheptonate aldolase		Cj0716	0.054704	0.0667118	0.0732822	0.0648994	318	0.0510433	0.0534638	0.0596025	0.0547032	324		Cj0716	0.8429		0.13239
Cj0717	J7S1M1		YP_002344135.1	109	ArsC family protein	Unknown	0	P	Belongs to the ArsC family		Cj0717	0.0244309	0.0136846	0.0185564	0.0188906	699	0	0.0357566	0.0500976	0.0286181	521		Cj0717	1.5149		0.458329
Cj0718	J7RR16	dnaE	YP_002344136.1	1200	DNA polymerase III subunit alpha	Cytoplasmic	9.97	L	DNA polymerase		Cj0718	0	0.00292491	0.00447315	0.00246602	1231	0	0.000532158	0.00671137	0.00241451	1110		Cj0718	0.9791		0.658639
Cj0719c	J7RBL0		YP_002344137.1	210	hypothetical protein Cj0719c	Cytoplasmic	9.97	S	Pyridoxal 5'-phosphate (PLP)-binding protein, which is involved in PLP homeostasis		Cj0719c	0.00603122	0.00671677	0.00601649	0.00625483	1068	0.00979646	0.0130846	0.0101963	0.0110258	816		Cj0719c	1.7628		0.209876
Cj0720c	J7RZV8	flaC	YP_002344138.1	249	flagellin C	Periplasmic, Flagellar	9.44	N	Flagellin is the subunit protein which polymerizes to form the filaments of bacterial flagella		Cj0720c	0.0111749	0.00383348	0.0206007	0.0118697	857	0	0.0101564	0	0.00338546	1065		Cj0720c	0.2852		0.32914
Cj0721c	J7QWW7		YP_002344139.1	156	integral membrane protein	Cytoplasmic membrane	10	S	membrane		Cj0721c	0	0	0	0	ND	0	0	0	0	ND		Cj0721c	0		NA
Cj0722c	J7S1M5		YP_002344140.1	271	DNA methylase	Cytoplasmic	9.97	J	Belongs to the protein N5-glutamine methyltransferase family		Cj0722c	0.00390283	0.0680703	0.0131291	0.0283674	568	0.0519652	0.0725212	0.0513281	0.0586048	307		Cj0722c	2.0659		0.141297
Cj0723c	J7RR19		YP_002344141.1	395	integral membrane zinc-metalloprotease	Cytoplasmic membrane	10	O	Peptidase M48		Cj0723c	0.00701893	0.00669647	0.00826686	0.00732742	1024	0.0609347	0.00241488	0	0.0211165	614		Cj0723c	2.8819		0.415342
Cj0724	J7RBL4		YP_002344142.1	61	hypothetical protein Cj0724	Unknown	0	0			Cj0724	0	0	0	0	ND	0	0	0	0	ND		Cj0724	0		NA
Cj0725c	J7RZW2	mogA	YP_002344143.1	180	molybdenum cofactor biosynthesis protein MogA	Cytoplasmic	9.97	H	Molybdenum cofactor biosynthesis protein		Cj0725c	0.11319	0.110067	0.0908488	0.104702	205	0.0495165	0.0303976	0.0891156	0.0563432	318		Cj0725c	0.5381		0.161405
Cj0726c	J7QWX3	corA	YP_002344144.1	327	magnesium and cobalt transport protein	Cytoplasmic membrane	10	P	Mediates influx of magnesium ions		Cj0726c	0.010811	0.00495776	0.0150085	0.0102591	907	0.00578375	0	0	0.00192792	1138		Cj0726c	0.1879		0.172702
Cj0727	J7S1M8		YP_002344145.1	348	substrate-binding protein	Periplasmic	9.76	P	Bacterial extracellular solute-binding protein		Cj0727	0	0.0396633	0	0.0132211	820	0	0	0	0	ND		Cj0727	∞		0.332363
Cj0728	J7RR23		YP_002344146.1	441	periplasmic protein	Cytoplasmic	8.96	S	Esterase-like activity of phytase		Cj0728	0.00772274	0.00322448	0	0.00364907	1186	0.0668263	0	0.0444024	0.0370763	438		Cj0728	10.1605		0.189422
Cj0729	J7RBL7		YP_002344147.1	269	type I phosphodiesterase/nucleotide pyrophosphatase	Cytoplasmic	8.96	S	type I phosphodiesterase nucleotide pyrophosphatase		Cj0729	0	0	0	0	ND	0	0	0	0	ND		Cj0729	0		NA
Cj0732	J7S1N0		YP_002344150.1	329	ABC transporter ATP-binding protein	Cytoplasmic membrane	7.88	P	Belongs to the ABC transporter superfamily		Cj0732	0	0	0	0	ND	0	0	0	0	ND		Cj0732	0		NA
Cj0733	J7RR27		YP_002344151.1	212	HAD-superfamily hydrolase	Cytoplasmic	9.97	E	HAD-superfamily subfamily IB hydrolase		Cj0733	0	0	0	0	ND	0	0	0	0	ND		Cj0733	0		NA
Cj0734c	J7RBM0	hisJ	YP_002344152.1	251	histidine-binding protein	Periplasmic	10	ET	Belongs to the bacterial solute-binding protein 3 family		Cj0734c	0.271759	0.22637	0.319336	0.272488	74	0.791674	0.732128	0.994243	0.839348	20		Cj0734c	3.0803	18	0.0328712
Cj0735	J7RZW9		YP_002344153.1	239	periplasmic protein	Unknown	0	0			Cj0735	0	0	0	0	ND	0	0	0	0	ND		Cj0735	0		NA
Cj0736	J7QX01		YP_002344154.1	642	hypothetical protein Cj0736	Unknown	0	0			Cj0736	0.0170002	0.0308138	0.028947	0.025587	602	0.0278075	0.0213312	0	0.0163796	692		Cj0736	0.6402		0.384035
Cj0737	J7S1N3					Extracellular	9.71	U	haemagglutination activity domain		Cj0737	0.0167423	0.408688	0.771279	0.398903	48	0.334428	0.00854246	0.000522864	0.114498	172		Cj0737	0.287		0.353663
Cj0738	J7RR30					Unknown	0	0			Cj0738	0	0	0	0	ND	0	0	0	0	ND		Cj0738	0		NA
Cj0741	J7QX06					Cytoplasmic	8.96	U	domain, Protein		Cj0741	0	0	0	0	ND	0	0	0.00427977	0.00142659	1161		Cj0741	∞		0.49
Cj0748	J7RR33		YP_002344161.1	30	hypothetical protein Cj0748	Unknown	0	0			Cj0748	0	0	0	0	ND	0	0	0.00360015	0.00120005	1173		Cj0748	∞		0.514841
Cj0753c	J7RBM8	tonB3	YP_002344162.1	227	TonB transport protein	Unknown	0	M	Interacts with outer membrane receptor proteins that carry out high-affinity binding and energy dependent uptake into the periplasmic space of specific substrates. It could act to transduce energy from the cytoplasmic membrane to specific energy- requiring processes in the outer membrane, resulting in the release into the periplasm of ligands bound by these outer membrane proteins		Cj0753c	0.00308775	0.0105146	0.00829584	0.00729939	1026	0.0042086	0.00400585	0.00388216	0.00403221	1037		Cj0753c	0.5524		0.353183
Cj0755	J7RZX5	cfrA	YP_002344163.1	696	ferric enterobactin uptake receptor	Outer membrane	10	P	receptor		Cj0755	0	0.00168718	0.0090412	0.00357613	1191	0.0350489	0.0539985	0.044771	0.0446061	379		Cj0755	12.4733	1	0.0356786
Cj0757	J7QX11	hrcA	YP_002344164.1	264	heat-inducible transcription repressor	Cytoplasmic	8.96	K	Heat-inducible transcription repressor HrcA		Cj0757	0	0	0	0	ND	0	0	0	0	ND		Cj0757	0		NA
Cj0758	J7S1P0	grpE	YP_002344165.1	176	heat shock protein GrpE	Cytoplasmic	9.97	O	Participates actively in the response to hyperosmotic and heat shock by preventing the aggregation of stress-denatured proteins, in association with DnaK and GrpE. It is the nucleotide exchange factor for DnaK and may function as a thermosensor. Unfolded proteins bind initially to DnaJ		Cj0758	0.0208132	0.0129306	0.0157074	0.0164837	748	0.00687949	0.00756711	0.00978202	0.00807621	901		Cj0758	0.4899		0.152445
Cj0759	J7RR37	dnaK	YP_002344166.1	623	chaperone DnaK	Cytoplasmic	9.97	O	Heat shock 70 kDa protein		Cj0759	0.223819	0.322999	0.335658	0.294159	63	0.252412	0.324501	0.265491	0.280801	75		Cj0759	0.9546		0.489371
Cj0760	J7RBN0		YP_002344167.1	340	hypothetical protein Cj0760	Unknown	0	S	Beta-lactamase superfamily domain		Cj0760	0.0064788	0.0327231	0.00865477	0.0159522	758	0.00562881	0.00678812	0	0.00413897	1032		Cj0760	0.2595		0.229953
Cj0761	J7RZX8		YP_002344168.1	113	hypothetical protein Cj0761	Unknown	0	S	conserved protein, contains double-stranded beta-helix domain		Cj0761	0.00674934	0.00446996	0.0733631	0.0281941	570	0.366038	0.153375	0.384493	0.301302	66		Cj0761	10.6867		0.0588444
Cj0762c	J7QX18	aspB	YP_002344169.1	389	aspartate aminotransferase	Cytoplasmic	9.97	E	Aminotransferase		Cj0762c	0.107112	0.102187	0.11308	0.10746	202	0.0486834	0.0722809	0.0755418	0.065502	283		Cj0762c	0.6095		0.0519386
Cj0763c	J7S1P3	cysE	YP_002344170.1	212	serine acetyltransferase	Cytoplasmic	9.97	E	serine acetyltransferase		Cj0763c	0.0149462	0.00943252	0.0117963	0.0120583	850	0.0205068	0.0203995	0.0175312	0.0194792	636		Cj0763c	1.6154		0.142875
Cj0764c	J7RR41	speA	YP_002344171.1	611	arginine decarboxylase	Unknown*	0	H	arginine decarboxylase		Cj0764c	0.0224904	0.0377321	0.0963125	0.0521783	372	0.0208764	0.0305822	0.0304859	0.0273148	531		Cj0764c	0.5235		0.286
Cj0765c	J7RBN3	hisS	YP_002344172.1	408	histidine--tRNA ligase	Cytoplasmic	10	J	histidyl-tRNA synthetase		Cj0765c	0.0740877	0.0515626	0.0757806	0.0671436	304	0.112957	0.0922888	0.0960406	0.100429	197		Cj0765c	1.4957		0.0523018
Cj0766c	J7RZY1	tmk	YP_002344173.1	192	thymidylate kinase	Cytoplasmic	9.97	F	Phosphorylation of dTMP to form dTDP in both de novo and salvage pathways of dTTP synthesis		Cj0766c	0.00812115	0.00924242	0.0103969	0.00925348	955	0.00231251	0.00805876	0.00507167	0.00514765	997		Cj0766c	0.5563		0.272906
Cj0767c	J7QX23	coaD	YP_002344174.1	158	phosphopantetheine adenylyltransferase	Cytoplasmic	9.97	H	Reversibly transfers an adenylyl group from ATP to 4'- phosphopantetheine, yielding dephospho-CoA (dPCoA) and pyrophosphate		Cj0767c	0.0283044	0.0206657	0.0183039	0.0224247	642	0.0193413	0.0080048	0.0104725	0.0126062	777		Cj0767c	0.5622		0.0944092
Cj0768c	J7S1P6		YP_002344175.1	187	3-polyprenyl-4-hydroxybenzoate decarboxylase	Cytoplasmic	9.26	H	Flavin prenyltransferase that catalyzes the synthesis of the prenylated FMN cofactor (prenyl-FMN) for 4-hydroxy-3- polyprenylbenzoic acid decarboxylase UbiD. The prenyltransferase is metal-independent and links a dimethylallyl moiety from dimethylallyl monophosphate (DMAP) to the flavin N5 and C6 atoms of FMN		Cj0768c	0.00758802	0.00598975	0.00494002	0.0061726	1072	0.00296135	0	0	0.000987115	1183		Cj0768c	0.1599		0.184834
Cj0769c	J7RR46	flgA	YP_002344176.1	220	flagellar basal body P-ring biosynthesis protein FlgA	Cytoplasmic	8.96	N	Involved in the assembly process of the P-ring formation. It may associate with FlgF on the rod constituting a structure essential for the P-ring assembly or may act as a modulator protein for the P-ring assembly		Cj0769c	0	0.0659022	0	0.0219674	649	0.0155257	0	0	0.00517524	993		Cj0769c	0.2356		0.418298
Cj0770c	J7RBN8		YP_002344177.1	258	NLPA family lipoprotein	Cytoplasmic membrane	9.82	M	NLPA lipoprotein		Cj0770c	0.0741918	0.0584265	0.056234	0.0629508	325	0.0142997	0.0137456	0.0179067	0.0153173	716		Cj0770c	0.2433	34	0.0348962
Cj0771c	J7RZY4		YP_002344178.1	256	NLPA family lipoprotein	Cytoplasmic membrane	9.99	M	NLPA lipoprotein		Cj0771c	0.038099	0.0282308	0.0296938	0.0320079	527	0.0613412	0.00460967	0.0102246	0.0253919	555		Cj0771c	0.7933		0.496085
Cj0772c	J7QX29		YP_002344179.1	257	NLPA family lipoprotein	Cytoplasmic membrane	9.99	P	Belongs to the nlpA lipoprotein family		Cj0772c	0.221625	0.162774	0.132702	0.172367	133	0.0474257	0.0362914	0.369136	0.150951	134		Cj0772c	0.8758		0.603581
Cj0773c	J7S1P8		YP_002344180.1	303	binding-protein dependent transport system permease	Cytoplasmic membrane	10	P	ABC transporter permease		Cj0773c	0.0173876	0.0124134	0.0204671	0.016756	743	0.0359631	0.0206915	0.0200939	0.0255828	551		Cj0773c	1.5268		0.24126
Cj0774c	J7RR51		YP_002344181.1	336	methionine ABC transporter ATP-binding protei	Cytoplasmic membrane	7.88	P	Part of the ABC transporter complex MetNIQ involved in methionine import. Responsible for energy coupling to the transport system		Cj0774c	0.0514572	0.0435223	0.0510472	0.0486755	400	0.136656	0.11285	0.0829591	0.110822	177		Cj0774c	2.2767		0.0668162
Cj0775c	J7RBP1	valS	YP_002344182.1	870	valine--tRNA ligase	Cytoplasmic	9.97	J	amino acids such as threonine, to avoid such errors, it has a posttransfer editing activity that hydrolyzes mischarged Thr-tRNA(Val) in a tRNA-dependent manner		Cj0775c	0.0276676	0.0473578	0.0541096	0.043045	445	0.0260226	0.026947	0.0274698	0.0268131	536		Cj0775c	0.6229		0.160251
Cj0776c	J7RZY6		YP_002344183.1	340	periplasmic protein	Cytoplasmic	8.96	0			Cj0776c	0.0477386	0.0684757	0.0424379	0.052884	368	0.251628	0.270278	0.122036	0.214648	102		Cj0776c	4.0588		0.0663767
Cj0777	J7QX34		YP_002344184.1	676	ATP-dependent DNA helicase	Cytoplasmic	9.97	L	DNA helicase		Cj0777	0	0	0.00912825	0.00304275	1214	0.0655007	0.0250586	0	0.0301864	504		Cj0777	9.9208		0.276234
Cj0778	J7S1Q1	peb2	YP_002344185.1	245	major antigenic peptide PEB2	Unknown	0	S	Bacterial extracellular solute-binding protein		Cj0778	0.310547	0.239833	0.26436	0.27158	75	0.348552	0.47397	0.386308	0.402943	43		Cj0778	1.4837		0.135405
Cj0779	J7RR55	tpx	YP_002344186.1	175	thiol peroxidase	Unknown*	0	O	Thiol-specific peroxidase that catalyzes the reduction of hydrogen peroxide and organic hydroperoxides to water and alcohols, respectively. Plays a role in cell protection against oxidative stress by detoxifying peroxides		Cj0779	1.84666	1.47096	1.27005	1.52922	4	0.726934	0.532426	0.899644	0.719668	24		Cj0779	0.4706		0.0744076
Cj0780	J7RBP5	napA	YP_002344187.1	924	nitrate reductase catalytic subunit	Periplasmic	10	C	nitrate reductase (NAP). Only expressed at high levels during aerobic growth. NapAB complex receives electrons from the membrane-anchored tetraheme protein NapC		Cj0780	0.1509	0.259839	0.416158	0.275632	72	0.239956	0.248178	0.319581	0.269238	77		Cj0780	0.9768		0.621937
Cj0781	J7RZZ0	napG	YP_002344188.1	246	quinol dehydrogenase periplasmic subunit	Cytoplasmic	9.97	C	ferredoxin-type protein NAPG		Cj0781	0.0206394	0.00860952	0.0103107	0.0131865	821	0.0104082	0.0057543	0.00396084	0.00670777	940		Cj0781	0.5087		0.182929
Cj0783	J7S1Q4	napB	YP_002344190.1	174	nitrate reductase small subunit	Periplasmic	10	C	Electron transfer subunit of the periplasmic nitrate reductase complex NapAB		Cj0783	0.10564	0.120212	0.230347	0.152066	153	0.119922	0.110441	0.0382415	0.0895349	214		Cj0783	0.5888		0.334881
Cj0784	J7RR59	napL	YP_002344191.1	304	periplasmic protein	Cytoplasmic	8.96	S	amine dehydrogenase activity		Cj0784	0.00447914	0.00384593	0.00548092	0.00460199	1150	0	0	0	0	ND		Cj0784	∞		0.213021
Cj0785	J7RBP9	napD	YP_002344192.1	112	nitrate reductase assembly protein NapD	Cytoplasmic	8.96	P	NapD protein		Cj0785	0	0	0	0	ND	0	0	0	0	ND		Cj0785	0		NA
Cj0787	J7QX41		YP_002344194.1	82	hypothetical protein Cj0787	Unknown	0	0			Cj0787	0.000779427	0	0	0.000259809	1325	0	0	0	0	ND		Cj0787	∞		0.629285
Cj0788	J7S1Q8		YP_002344195.1	163	hypothetical protein Cj0788	Cytoplasmic	8.96	0			Cj0788	0.0129935	0.0151962	0.00850786	0.0122325	842	0	0	0	0	ND		Cj0788	∞		0.0758787
Cj0789	J7RR65	cca	YP_002344196.1	372	poly(A) polymerase family protein	Cytoplasmic	9.94	H	tRNA nucleotidyltransferase poly(A) polymerase		Cj0789	0	0.00114125	0	0.000380416	1323	0	0	0	0	ND		Cj0789	∞		0.618638
Cj0790	J7RBQ3	purU	YP_002344197.1	274	formyltetrahydrofolate deformylase	Cytoplasmic	9.97	F	Catalyzes the hydrolysis of 10-formyltetrahydrofolate (formyl-FH4) to formate and tetrahydrofolate (FH4)		Cj0790	0.0186741	0.0157082	0.0169639	0.0171154	735	0.00259809	0.00433746	0.00528333	0.00407296	1036		Cj0790	0.238		0.0633817
Cj0791c	J7RZZ6		YP_002344198.1	424	aminotransferase	Cytoplasmic	9.97	E	Aminotransferase		Cj0791c	0.00923934	0.0102133	0.0094431	0.00963191	938	0.0195329	0.0179804	0.0122657	0.016593	685		Cj0791c	1.7227		0.167708
Cj0792	J7QX46		YP_002344199.1	292	hypothetical protein Cj0792	Cytoplasmic	8.96	S	PFAM Archaea bacterial proteins of		Cj0792	0.00370725	0.0223247	0.0128307	0.0129542	826	0	0	0.00427961	0.00142654	1162		Cj0792	0.1101		0.180215
Cj0793	J7S1R1	flgS	YP_002344200.1	339	signal transduction histidine kinase	Cytoplasmic membrane	7.88	T	Histidine kinase		Cj0793	0.00643095	0.00695692	0.00819769	0.00719519	1033	0	0	0.0123929	0.00413097	1033		Cj0793	0.5741		0.419634
Cj0794	J7RR69		YP_002344201.1	426	hypothetical protein Cj0794	Outer membrane	9.49	S	Annotation was generated automatically without manual curation		Cj0794	0.00791638	0.00670144	0	0.00487261	1141	0	0	0	0	ND		Cj0794	∞		0.267302
Cj0795c	J7RBQ8	murF	YP_002344202.1	475	UDP-N-acetylmuramoyl-tripeptide D-alanyl-D-alanine ligase	Cytoplasmic membrane	9.16	M	Mur ligase middle domain		Cj0795c	0	0	0	0	ND	0	0	0.0273868	0.00912894	865		Cj0795c	∞		0.335682
Cj0796c	J7S000		YP_002344203.1	239	hydrolase	Unknown	0	S	hydrolase		Cj0796c	0.00838257	0.00396988	0.00667146	0.00634131	1061	0	0	0	0	ND		Cj0796c	∞		0.159673
Cj0797c	J7QX49		YP_002344204.1	71	hypothetical protein Cj0797c	Unknown	0	S	Antitoxin component of a toxin-antitoxin (TA) module		Cj0797c	0	0	0	0	ND	0	0	0	0	ND		Cj0797c	0		NA
Cj0798c	J7S1R4	ddl	YP_002344205.1	346	D-alanine--D-alanine ligase	Cytoplasmic	9.97	F	Belongs to the D-alanine--D-alanine ligase family		Cj0798c	0.0200575	0.0172589	0.0250585	0.0207916	667	0.00491973	0.00274412	0	0.00255461	1106		Cj0798c	0.1229		0.0621209
Cj0799c	J7RR73	ruvA	YP_002344206.1	183	Holliday junction DNA helicase RuvA	Cytoplasmic	9.26	L	The RuvA-RuvB complex in the presence of ATP renatures cruciform structure in supercoiled DNA with palindromic sequence, indicating that it may promote strand exchange reactions in homologous recombination. RuvAB is a helicase that mediates the Holliday junction migration by localized denaturation and reannealing. RuvA stimulates, in the presence of DNA, the weak ATPase activity of RuvB		Cj0799c	0.0106403	0.00736195	0.0106448	0.00954904	941	0	0	0	0	ND		Cj0799c	∞		0.0911342
Cj0800c	J7RBR2		YP_002344207.1	619	ATPase	Cytoplasmic	8.96	L	Flagellar Assembly Protein A		Cj0800c	0.00351109	0.0194759	0.00864606	0.0105443	894	0	0.00379007	0	0.00126336	1170		Cj0800c	0.1198		0.159673
Cj0801	J7S004		YP_002344208.1	483	integral membrane protein	Cytoplasmic membrane	10	J	Involved in peptidoglycan biosynthesis. Transports lipid-linked peptidoglycan precursors from the inner to the outer leaflet of the cytoplasmic membrane		Cj0801	0	0	0	0	ND	0	0	0	0	ND		Cj0801	0		NA
Cj0802	J7QX52	cysS	YP_002344209.1	462	cysteine--tRNA ligase	Cytoplasmic	10	J	Belongs to the class-I aminoacyl-tRNA synthetase family		Cj0802	0.0225963	0.0222409	0.047168	0.0306684	543	0.01122	0.0690633	0.0151539	0.0318124	481		Cj0802	1.0373		0.646977
Cj0803	J7S1R7	msbA	YP_002344210.1	580	lipid ABC transporter ATP-binding protein/permease	Cytoplasmic membrane	10	V	ABC transporter		Cj0803	0	0.00350286	0.00775635	0.00375307	1184	0.0191447	0.0524911	0.00554242	0.0257261	548		Cj0803	6.8547		0.237668
Cj0804	J7RR77	pyrD	YP_002344211.1	352	dihydroorotate dehydrogenase 2	Cytoplasmic membrane	7.88	F	Catalyzes the conversion of dihydroorotate to orotate with quinone as electron acceptor		Cj0804	0.0549131	0.0437881	0.0467395	0.0484802	401	0.125396	0.127801	0.107397	0.120198	165		Cj0804	2.4793	27	0.0328712
Cj0805	J7RBR5		YP_002344212.1	416	zinc protease	Cytoplasmic	8.96	S	Belongs to the peptidase M16 family		Cj0805	0.023527	0.0203266	0.0192295	0.0210277	663	0.0337946	0.0351159	0.0349799	0.0346301	457		Cj0805	1.6469		0.0621209
Cj0806	J7S008	dapA	YP_002344213.1	298	4-hydroxy-tetrahydrodipicolinate synthase	Cytoplasmic	9.97	E	Catalyzes the condensation of (S)-aspartate-beta- semialdehyde (S)-ASA and pyruvate to 4-hydroxy- tetrahydrodipicolinate (HTPA)		Cj0806	0.108469	0.137076	0.101092	0.115546	189	0.0650946	0.11107	0.112639	0.0962679	206		Cj0806	0.8332		0.289531
Cj0807	J7QX57		YP_002344214.1	259	oxidoreductase	Cytoplasmic	9.26	IQ	dehydrogenase		Cj0807	0.187714	0.124674	0.150449	0.154279	148	0.024173	0.0213408	0.0340392	0.0265177	542		Cj0807	0.1719	21	0.0348962
Cj0809c	J7RR82		YP_002344216.1	198	hydrolase	Cytoplasmic	9.97	S	COG0491 Zn-dependent hydrolases, including glyoxylases		Cj0809c	0.0159714	0.00808468	0.0113306	0.0117956	860	0.00518479	0.0032097	0	0.00279816	1095		Cj0809c	0.2372		0.116119
Cj0810	J7RBR7	nadE	YP_002344217.1	246	NH(3)-dependent NAD(+) synthetase	Cytoplasmic	9.26	F	Catalyzes the ATP-dependent amidation of deamido-NAD to form NAD. Uses ammonia as a nitrogen source		Cj0810	0.068097	0.0430449	0.0188431	0.0433283	442	0.037885	0.0184578	0.0564721	0.037605	433		Cj0810	0.8679		0.565368
Cj0811	J7S014	lpxK	YP_002344218.1	308	tetraacyldisaccharide 4\'-kinase	Unknown*	0	M	Transfers the gamma-phosphate of ATP to the 4'-position of a tetraacyldisaccharide 1-phosphate intermediate (termed DS-1- P) to form tetraacyldisaccharide 1,4'-bis-phosphate (lipid IVA)		Cj0811	0	0	0	0	ND	0	0	0	0	ND		Cj0811	0		NA
Cj0812	J7QX65	thrC	YP_002344219.1	470	threonine synthase	Cytoplasmic	9.97	E	threonine synthase		Cj0812	0.0366458	0.0356909	0.039441	0.0372592	493	0.0133828	0.00766387	0.0200625	0.0137031	753		Cj0812	0.3678	63	0.037777
Cj0813	J7S1S3	kdsB	YP_002344220.1	239	3-deoxy-manno-octulosonate cytidylyltransferase	Cytoplasmic	9.97	M	Activates KDO (a required 8-carbon sugar) for incorporation into bacterial lipopolysaccharide in Gram-negative bacteria		Cj0813	0.0184724	0.0152533	0.0132142	0.0156466	764	0.0049377	0	0.010898	0.00527857	990		Cj0813	0.3374		0.154316
Cj0814	J7RR86					Extracellular	9.64	S	Annotation was generated automatically without manual curation		Cj0814	0	0	0	0	ND	0	0	0	0	ND		Cj0814	0		NA
Cj0815	J7RBS0					Unknown	0	S	Annotation was generated automatically without manual curation		Cj0815	0	0	0	0	ND	0	0	0	0	ND		Cj0815	0		NA
Cj0816	J7S018					Unknown	0	S	Annotation was generated automatically without manual curation		Cj0816	0	0	0	0	ND	0	0	0	0	ND		Cj0816	0		NA
Cj0817	J7QX69	glnH	YP_002344224.1	256	glutamine-binding protein	Periplasmic	9.76	ET	glutamine-binding periplasmic protein		Cj0817	0.0725927	0.0645183	0.067177	0.068096	299	0.0911509	0.0143472	0.0206672	0.0420551	398		Cj0817	0.6176		0.291542
Cj0820c	J7RBS4	fliP	YP_002344227.1	244	flagellar biosynthesis protein FliP	Cytoplasmic membrane, Flagellar	10	N	Plays a role in the flagellum-specific transport system		Cj0820c	0	0.00182069	0.00599396	0.00260488	1225	0	0	0	0	ND		Cj0820c	∞		0.384782
Cj0821	J7S022	glmU	YP_002344228.1	429	bifunctional N-acetylglucosamine-1-phosphate uridyltransferase/glucosamine-1-phosphate acetyltransferase	Cytoplasmic	9.97	M	Catalyzes the last two sequential reactions in the de novo biosynthetic pathway for UDP-N-acetylglucosamine (UDP- GlcNAc). The C-terminal domain catalyzes the transfer of acetyl group from acetyl coenzyme A to glucosamine-1-phosphate (GlcN-1-P) to produce N-acetylglucosamine-1-phosphate (GlcNAc-1-P), which is converted into UDP-GlcNAc by the transfer of uridine 5- monophosphate (from uridine 5-tr…		Cj0821	0.0304148	0.021117	0.0267847	0.0261055	594	0.0213342	0.0157762	0.0112487	0.0161197	702		Cj0821	0.6175		0.127963
Cj0822	J7QX75	dfp	YP_002344229.1	384	bifunctional phosphopantothenoylcysteine decarboxylase/phosphopantothenate synthase	Cytoplasmic	9.97	H	Catalyzes two steps in the biosynthesis of coenzyme A. In the first step cysteine is conjugated to 4'-phosphopantothenate to form 4-phosphopantothenoylcysteine, in the latter compound is decarboxylated to form 4'-phosphopantotheine		Cj0822	0.00928681	0.0115345	0.00623302	0.0090181	964	0.00604673	0.0091671	0	0.00507128	1000		Cj0822	0.5623		0.269074
Cj0823	J7S1S9		YP_002344230.1	205	hypothetical protein Cj0823	Cytoplasmic	8.96	0			Cj0823	0	0	0.00214553	0.000715177	1315	0	0	0	0	ND		Cj0823	∞		0.573308
Cj0824	J7RR94	uppS	YP_002344231.1	222	UDP diphosphate synthase	Cytoplasmic	9.97	H	Catalyzes the condensation of isopentenyl diphosphate (IPP) with allylic pyrophosphates generating different type of terpenoids		Cj0824	0.0366257	0.00244115	0.00307696	0.0140479	796	0.0102975	0.00832071	0	0.00620606	963		Cj0824	0.4418		0.383689
Cj0825	J7RBS7		YP_002344232.1	258	processing peptidase	Cytoplasmic membrane	10	NOU	Peptidase A24		Cj0825	0	0	0	0	ND	0	0	0	0	ND		Cj0825	0		NA
Cj0826	J7S025		YP_002344233.1	341	integral membrane protein	Cytoplasmic membrane	10	S	Permease, YjgP YjgQ family		Cj0826	0	0	0	0	ND	0	0	0	0	ND		Cj0826	0		NA
Cj0827	J7QX80	truA	YP_002344234.1	241	tRNA pseudouridine synthase A	Cytoplasmic	8.96	J	Formation of pseudouridine at positions 38, 39 and 40 in the anticodon stem and loop of transfer RNAs		Cj0827	0	0	0	0	ND	0	0	0	0	ND		Cj0827	0		NA
Cj0828c	J7S1T3	ilvA	YP_002344235.1	403	threonine dehydratase	Cytoplasmic	9.97	E	Catalyzes the anaerobic formation of alpha-ketobutyrate and ammonia from threonine in a two-step reaction. The first step involved a dehydration of threonine and a production of enamine intermediates (aminocrotonate), which tautomerizes to its imine form (iminobutyrate). Both intermediates are unstable and short- lived. The second step is the nonenzymatic hydrolysis of the enamine imine intermedi…		Cj0828c	0	0.00271718	0.00386313	0.00219344	1239	0	0	0	0	ND		Cj0828c	∞		0.405643
Cj0829c	J7RRA0		YP_002344236.1	137	CoA-binding domain-containing protein	Cytoplasmic	8.96	Q	CoA-binding protein		Cj0829c	0.00431372	0.00258605	0.00441438	0.00377138	1182	0.00743655	0.00522162	0.00680709	0.00648842	949		Cj0829c	1.7204		0.33835
Cj0831c	J7S029	trmA	YP_002344238.1	357	tRNA/tmRNA (uracil-C(5))-methyltransferase	Cytoplasmic	9.97	J	Dual-specificity methyltransferase that catalyzes the formation of 5-methyluridine at position 54 (m5U54) in all tRNAs, and that of position 341 (m5U341) in tmRNA (transfer-mRNA)		Cj0831c	0.00257248	0.00455983	0.0037399	0.00362407	1189	0	0	0	0	ND		Cj0831c	∞		0.276234
Cj0832c	J7QX88		YP_002344239.1	577	Na+/H+ antiporter family protein	Cytoplasmic membrane	10	C	Na H antiporter		Cj0832c	0.00885238	0.0192557	0.0182847	0.0154643	768	0	0.0078201	0	0.0026067	1104		Cj0832c	0.1686		0.087144
Cj0833c	J7S1T6		YP_002344240.1	249	oxidoreductase	Cytoplasmic	9.97	S	Belongs to the short-chain dehydrogenases reductases (SDR) family		Cj0833c	0.0834186	0.068682	0.0752663	0.075789	267	0.0812006	0.0718932	0.0773578	0.0768172	257		Cj0833c	1.0136		0.543591
Cj0834c	J7RRA5		YP_002344241.1	412	ankyrin repeat-containing protein	Unknown	0	S	Ankyrin repeat protein		Cj0834c	0.0379635	0.0345481	0.0370097	0.0365071	497	0.0116272	0.0114772	0.0128786	0.0119944	795		Cj0834c	0.3285	57	0.0328712
Cj0835c	J7RBT3	acnB	YP_002344242.1	848	bifunctional aconitate hydratase 2/2-methylisocitrate dehydratase	Cytoplasmic	9.97	C	Belongs to the aconitase IPM isomerase family		Cj0835c	0.238982	0.472353	0.534731	0.415355	45	0.262987	0.301601	0.464103	0.342897	57		Cj0835c	0.8256		0.267805
Cj0836	J7S034	ogt	YP_002344243.1	150	methylated-DNA--protein-cysteine methyltransferase	Cytoplasmic	9.97	H	Involved in the cellular defense against the biological effects of O6-methylguanine (O6-MeG) and O4-methylthymine (O4-MeT) in DNA. Repairs the methylated nucleobase in DNA by stoichiometrically transferring the methyl group to a cysteine residue in the enzyme. This is a suicide reaction the enzyme is irreversibly inactivated		Cj0836	0.00929995	0	0	0.00309998	1212	0	0	0	0	ND		Cj0836	∞		0.398199
Cj0837c	J7QX93		YP_002344244.1	313	hypothetical protein Cj0837c	Cytoplasmic	8.96	M	UDP-N-acetylmuramoyl-tripeptide-D-alanyl-D-alanine ligase activity		Cj0837c	0	0	0.00305422	0.00101807	1294	0	0	0	0	ND		Cj0837c	∞		0.531704
Cj0838c	J7S1T9	metG	YP_002344245.1	628	methionine--tRNA ligase	Cytoplasmic	10	J	Is required not only for elongation of protein synthesis but also for the initiation of all mRNA translation through initiator tRNA(fMet) aminoacylation		Cj0838c	0.073658	0.0377394	0.0519557	0.054451	363	0.0327407	0.0335344	0.0256934	0.0306562	498		Cj0838c	0.563		0.149204
Cj0839c	J7RRA8		YP_002344246.1	65	hypothetical protein Cj0839c	Unknown	0	0			Cj0839c	0	0	0	0	ND	0	0	0	0	ND		Cj0839c	0		NA
Cj0840c	J7RBT8	fbp	YP_002344247.1	280	fructose-1,6-bisphosphatase	Cytoplasmic	8.96	G	D-fructose-1,6-bisphosphate 1-phosphohydrolase class 1		Cj0840c	0.0715054	0.0513293	0.0612598	0.0613648	330	0.0125541	0.0336589	0.0109919	0.0190683	642		Cj0840c	0.3107		0.0854511
Cj0841c	J7S040	mobB	YP_002344248.1	163	molybdopterin-guanine dinucleotide biosynthesis protein	Cytoplasmic	8.96	H	molybdopterin-guanine dinucleotide biosynthesis protein		Cj0841c	0.0092064	0.00760458	0.0177181	0.0115097	871	0.0127227	0	0	0.00424089	1026		Cj0841c	0.3685		0.309087
Cj0842	J7QX99		YP_002344249.1	161	lipoprotein	Unknown	0	0			Cj0842	0.00722496	0.00656777	0.00575529	0.00651601	1057	0.0269696	0.0215285	0.0226946	0.0237309	575		Cj0842	3.6419	9	0.0426326
Cj0843c	J7S1U2		YP_002344250.1	541	transglycosylase	Periplasmic	9.44	M	lytic murein transglycosylase		Cj0843c	0.0132588	0.0374326	0.0276915	0.0261277	592	0.0160645	0.0206828	0.0084391	0.0150621	723		Cj0843c	0.5765		0.234247
Cj0844c	J7RRB2		YP_002344251.1	93	integral membrane protein	Cytoplasmic membrane	9.82	S	YGGT family		Cj0844c	0.0285735	0.0290883	0	0.0192206	693	0.0820216	0	0.107061	0.0630275	292		Cj0844c	3.2792		0.303312
Cj0845c	J7RBV9	gltX	YP_002344252.1	431	glutamate--tRNA ligase	Cytoplasmic	10	J	Catalyzes the attachment of glutamate to tRNA(Glu) in a two-step reaction glutamate is first activated by ATP to form Glu-AMP and then transferred to the acceptor end of tRNA(Glu)		Cj0845c	0.0325307	0.0391372	0.0446218	0.0387632	479	0.0387816	0.0351157	0.0410372	0.0383115	425		Cj0845c	0.9883		0.628131
Cj0846	J7S057		YP_002344253.1	374	metallophosphoesterase	Cytoplasmic membrane	10	S	Metallophosphoesterase		Cj0846	0.0089133	0.00756506	0.011976	0.0094848	945	0.0145163	0.0142781	0.0113219	0.0133721	760		Cj0846	1.4098		0.314922
Cj0847	J7QXC1	psd	YP_002344254.1	266	phosphatidylserine decarboxylase	Cytoplasmic membrane	9.82	I	Catalyzes the formation of phosphatidylethanolamine (PtdEtn) from phosphatidylserine (PtdSer)		Cj0847	0.0436231	0.0235868	0.0278035	0.0316711	529	0.0421455	0.0314772	0.021686	0.0317695	482		Cj0847	1.0031		0.658639
Cj0848c	J7S1V4		YP_002344255.1	93	hypothetical protein Cj0848c	Cytoplasmic membrane, Flagellar	9.82	S	of the cytoplasmic domain of flagellar protein FhlB		Cj0848c	0	0	0	0	ND	0	0	0	0	ND		Cj0848c	0		NA
Cj0849c	J7RRC9		YP_002344256.1	719	hypothetical protein Cj0849c	Cytoplasmic	8.96	0			Cj0849c	0.0505857	0.0131436	0.0492572	0.0376622	488	0	0.00105758	0.00790798	0.00298852	1083		Cj0849c	0.0794		0.101204
Cj0850c	J7RBX5		YP_002344257.1	395	MFS transport protein	Cytoplasmic membrane	10	EGP	Major Facilitator		Cj0850c	0.0546748	0	0.0623532	0.0390093	477	0.0593138	0	0.070553	0.0432889	386		Cj0850c	1.1097		0.29252
Cj0851c	J7S067		YP_002344258.1	167	integral membrane protein	Cytoplasmic membrane	10	0			Cj0851c	0	0	0	0	ND	0	0	0	0	ND		Cj0851c	0		NA
Cj0853c	J7S1W0	hemL	YP_002344260.1	424	glutamate-1-semialdehyde aminotransferase	Cytoplasmic	9.26	H	Glutamate-1-semialdehyde aminotransferase		Cj0853c	0.057823	0.0743207	0.08759	0.0732445	276	0.204392	0.225234	0.199583	0.209736	104		Cj0853c	2.8635	20	0.0328712
Cj0854c	J7RRD8		YP_002344261.1	115	periplasmic protein	Unknown	0	C	Cytochrome c		Cj0854c	0	0	0	0	ND	0	0	0	0	ND		Cj0854c	0		NA
Cj0855	J7RBX9	folD	YP_002344262.1	282	bifunctional 5,10-methylene-tetrahydrofolate dehydrogenase/ 5,10-methylene-tetrahydrofolate cyclohydrolase	Cytoplasmic	9.97	F	Catalyzes the oxidation of 5,10- methylenetetrahydrofolate to 5,10-methenyltetrahydrofolate and then the hydrolysis of 5,10-methenyltetrahydrofolate to 10- formyltetrahydrofolate		Cj0855	0.0126176	0.0242954	0.0223926	0.0197686	687	0	0.0217212	0	0.00724041	927		Cj0855	0.3663		0.16681
Cj0856	J7S071	lepP	YP_002344263.1	282	signal peptidase I	Cytoplasmic membrane	7.88	U	Belongs to the peptidase S26 family		Cj0856	0.0171783	0.0198714	0.0239827	0.0203441	675	0.035702	0.0447434	0.0469958	0.0424804	393		Cj0856	2.0881	42	0.0356786
Cj0857c	J7QXD4	moeA	YP_002344264.1	386	molybdopterin biosynthesis protein	Cytoplasmic	9.97	H	molybdopterin biosynthesis		Cj0857c	0.0174022	0.0160319	0.0163528	0.0165956	745	0.0119872	0.0167731	0	0.00958677	852		Cj0857c	0.5777		0.28378
Cj0858c	J7S1W3	murA	YP_002344265.1	418	UDP-N-acetylglucosamine 1-carboxyvinyltransferase	Cytoplasmic	9.97	M	Cell wall formation. Adds enolpyruvyl to UDP-N- acetylglucosamine		Cj0858c	0.0450343	0.0468934	0.0526115	0.0481797	404	0.046229	0.0502932	0.0482748	0.0482657	358		Cj0858c	1.0018		0.657098
Cj0859c	J7RRE1		YP_002344266.1	142	hypothetical protein Cj0859c	Unknown	0	0			Cj0859c	0	0	0	0	ND	0	0	0	0	ND		Cj0859c	0		NA
Cj0860	J7RBY4		YP_002344267.1	290	integral membrane protein	Cytoplasmic membrane	10	EG	EamA-like transporter family		Cj0860	0	0	0	0	ND	0	0	0	0	ND		Cj0860	0		NA
Cj0861c	J7S075	pabA	YP_002344268.1	188	para-aminobenzoate synthase glutamine amidotransferase subunit II	Cytoplasmic	9.97	EH	para-aminobenzoate synthase glutamine amidotransferase component II		Cj0861c	0	0.000638594	0.0024073	0.0010153	1295	0	0	0	0	ND		Cj0861c	∞		0.531704
Cj0862c	J7QXD8	pabB	YP_002344269.1	594	para-aminobenzoate synthase subunit I	Cytoplasmic	9.97	EH	component I		Cj0862c	0.0397128	0.122107	0.0145119	0.0587771	337	0.0651435	0.0376475	0.0667512	0.0565141	315		Cj0862c	0.9615		0.645023
Cj0863c	J7S1W6	xerD	YP_002344270.1	354	DNA recombinase	Cytoplasmic	9.97	L	Site-specific tyrosine recombinase, which acts by catalyzing the cutting and rejoining of the recombining DNA molecules		Cj0863c	0	0.0193059	0.0122681	0.0105247	895	0.0367197	0.00834794	0	0.0150226	727		Cj0863c	1.4274		0.559257
Cj0864	J7RRE4		YP_002344271.1	119	periplasmic protein	Periplasmic	9.76	O	Required for disulfide bond formation in some periplasmic proteins. Acts by transferring its disulfide bond to other proteins and is reduced in the process		Cj0864	0	0	0	0	ND	0	0	0	0	ND		Cj0864	0		NA
Cj0865	J7RBY8	dsbB	YP_002344272.1	266	protein-disulfide oxidoreductase	Cytoplasmic membrane	10	C	Required for disulfide bond formation in some proteins. Part of a redox system composed of DsbI and DsbL that mediates formation of an essential disulfide bond in AssT (By similarity)		Cj0865	0	0	0	0	ND	0	0	0	0	ND		Cj0865	0		NA
Cj0872	J7S079	dsbA	YP_002344273.1	213	hypothetical protein Cj0872	Periplasmic	9.76	O	Thiol disulfide interchange protein DsbA		Cj0872	0.00924223	0.00847556	0.0134705	0.0103961	902	0.00900749	0.00392182	0.00464293	0.00585741	978		Cj0872	0.5634		0.284707
Cj0874c	J7S1W9					Periplasmic	9.44	C	cytochrome C		Cj0874c	0	0	0	0	ND	0	0	0	0	ND		Cj0874c	0		NA
Cj0876c	J7RRE8					Unknown	0	C	cytochrome C		Cj0876c	0	0	0	0	ND	0	0	0	0	ND		Cj0876c	0		NA
Cj0879c	J7QXE3		YP_002344279.1	210	periplasmic protein	Unknown	0	0			Cj0879c	0.0117176	0.00702341	0.00730178	0.00868095	977	0	0	0	0	ND		Cj0879c	∞		0.107762
Cj0881c	J7RRE9		YP_002344281.1	348	hypothetical protein Cj0881c	Cytoplasmic	8.96	S	phosphohydrolase (DHH superfamily)		Cj0881c	0.0105649	0.00562367	0.00752729	0.00790529	1008	0.00724181	0.00592289	0.094495	0.0358866	445		Cj0881c	4.5396		0.339332
Cj0882c	J7RBZ7	flhA	YP_002344282.1	724	flagellar biosynthesis protein FlhA	Cytoplasmic membrane, Flagellar	10	N	Required for formation of the rod structure of the flagellar apparatus. Together with FliI and FliH, may constitute the export apparatus of flagellin		Cj0882c	0.0315019	0.0241831	0.0279292	0.0278714	573	0.0125496	0.014034	0.0378578	0.0214805	609		Cj0882c	0.7707		0.407423
Cj0883c	J7S086		YP_002344283.1	136	transcriptional regulator	Unknown	0	K	Transcriptional regulator		Cj0883c	0.016102	0.014051	0.0119032	0.0140187	797	0.00586027	0.00772815	0.0374014	0.0169966	677		Cj0883c	1.2124		0.567044
Cj0884	J7QXE7	rpsO	YP_002344284.1	90	30S ribosomal protein S15	Cytoplasmic	9.26	J	Forms an intersubunit bridge (bridge B4) with the 23S rRNA of the 50S subunit in the ribosome		Cj0884	0.279767	0.263729	0.188339	0.243945	92	0.134078	0.0923006	0.0931302	0.106503	184		Cj0884	0.4366	77	0.038458
Cj0886c	J7S1X3	ftsK	YP_002344285.1	946	DNA translocase FtsK	Cytoplasmic membrane	10	D	Belongs to the FtsK SpoIIIE SftA family		Cj0886c	0.109629	0.0640021	0.160004	0.111212	196	0.0717151	0.0561421	0.0155541	0.0478038	360		Cj0886c	0.4298		0.225402
Cj0887c	J7RRF3	flgL	YP_002344286.1	750	flagellin	Extracellular	9.64	N	Flagellin is the subunit protein which polymerizes to form the filaments of bacterial flagella		Cj0887c	0	0.00215184	0.011485	0.00454562	1152	0.00911658	0.00873958	0.0353926	0.0177496	667		Cj0887c	3.9048		0.149204
Cj0888c	J7RC01		YP_002344287.1	643	ABC transporter ATP-binding protein	Cytoplasmic	9.97	S	ABC transporter, ATP-binding protein		Cj0888c	0.00291133	0.00277238	0.00991261	0.00519878	1123	0.0106676	0.0270987	0.00193002	0.0132321	763		Cj0888c	2.5452		0.372811
Cj0889c	J7S089		YP_002344288.1	429	sensory trasnduction histidine kinase	Cytoplasmic membrane	7.88	T	Histidine kinase		Cj0889c	0.00956964	0	0	0.00318988	1209	0	0	0	0	ND		Cj0889c	∞		0.393991
Cj0890c	J7QXF1		YP_002344289.1	220	sensory transduction transcriptional regulator	Cytoplasmic	9.97	T	response regulator		Cj0890c	0.00652195	0.00987839	0.00560781	0.00733605	1023	0.00853933	0.00402824	0.0175497	0.0100391	844		Cj0890c	1.3685		0.488763
Cj0891c	J7S1X5	serA	YP_002344290.1	527	D-3-phosphoglycerate dehydrogenase	Cytoplasmic	9.97	E	Belongs to the D-isomer specific 2-hydroxyacid dehydrogenase family		Cj0891c	0.0484247	0.0620396	0.0875582	0.0660075	308	0.0501346	0.0654716	0.0467756	0.0541273	327		Cj0891c	0.82		0.379101
Cj0892c	J7RRF6		YP_002344291.1	162	periplasmic protein	Unknown	0	0			Cj0892c	0.00549574	0.00356738	0.00761805	0.00556039	1102	0.019744	0.0331216	0.00495313	0.0192729	639		Cj0892c	3.4661		0.244379
Cj0893c	J7RC04	rpsA	YP_002344292.1	556	30S ribosomal protein S1	Cytoplasmic	9.97	J	ribosomal protein S1		Cj0893c	0.107767	0.171238	0.353064	0.210689	109	0.188047	0.269403	0.220539	0.225996	95		Cj0893c	1.0727		0.58658
Cj0894c	J7S092	ispH	YP_002344293.1	277	4-hydroxy-3-methylbut-2-enyl diphosphate reductase	Cytoplasmic	9.97	IM	Catalyzes the conversion of 1-hydroxy-2-methyl-2-(E)- butenyl 4-diphosphate (HMBPP) into a mixture of isopentenyl diphosphate (IPP) and dimethylallyl diphosphate (DMAPP). Acts in the terminal step of the DOXP MEP pathway for isoprenoid precursor biosynthesis		Cj0894c	0.0527599	0.0596032	0.0453223	0.0525618	370	0.0226846	0.0339291	0.0404425	0.0323521	474		Cj0894c	0.6155		0.125957
Cj0895c	J7QXF5	aroA	YP_002344294.1	428	3-phosphoshikimate 1-carboxyvinyltransferase	Cytoplasmic	8.96	E	Catalyzes the transfer of the enolpyruvyl moiety of phosphoenolpyruvate (PEP) to the 5-hydroxyl of shikimate-3- phosphate (S3P) to produce enolpyruvyl shikimate-3-phosphate and inorganic phosphate		Cj0895c	0.111733	0.0174241	0.0173351	0.0488306	397	0.185721	0.138415	0.27723	0.200455	110		Cj0895c	4.1051		0.105817
Cj0896c	J7S1X8	pheT	YP_002344295.1	773	phenylalanine--tRNA ligase subunit beta	Cytoplasmic	9.97	J	Belongs to the phenylalanyl-tRNA synthetase beta subunit family. Type 1 subfamily		Cj0896c	0.0426345	0.0891759	0.0786604	0.070157	291	0.0533588	0.0748692	0.0584449	0.0622243	294		Cj0896c	0.8869		0.380467
Cj0897c	J7RRF9	pheS	YP_002344296.1	330	phenylalanine--tRNA ligase subunit alpha	Cytoplasmic	10	J	Belongs to the class-II aminoacyl-tRNA synthetase family. Phe-tRNA synthetase alpha subunit type 1 subfamily		Cj0897c	0.0599372	0.0417408	0.049508	0.0503953	389	0.0444093	0.0507039	0.0399233	0.0450122	376		Cj0897c	0.8932		0.415342
Cj0898	J7RC09		YP_002344297.1	121	histidine triad (HIT) family protein	Cytoplasmic	9.26	FG	Hit family		Cj0898	0.076518	0.0719591	0.0647086	0.0710619	284	0.0550753	0.0446813	0.0788603	0.059539	304		Cj0898	0.8378		0.360039
Cj0899c	J7S095	thiJ	YP_002344298.1	189	4-methyl-5(beta-hydroxyethyl)-thiazole monophosphate synthesis protein	Cytoplasmic	8.96	S	4-methyl-5(Beta-hydroxyethyl)-thiazole monophosphate synthesis protein		Cj0899c	0.0780348	0.0578161	0.0781754	0.0713421	282	0.0674404	0.0396991	0.0694853	0.058875	306		Cj0899c	0.8252		0.0938994
Cj0901	J7S1Y1		YP_002344300.1	247	amino acid ABC transporter permease	Cytoplasmic membrane	10	P	Abc transporter, permease protein		Cj0901	0.00646517	0.00469483	0.00686231	0.00600743	1076	0	0	0	0	ND		Cj0901	∞		0.156677
Cj0902	J7RRG2	glnQ	YP_002344301.1	242	glutamine transporter ATP-binding protein	Cytoplasmic membrane	7.88	E	abc transporter atp-binding protein		Cj0902	0.01673	0.0142897	0.0143072	0.015109	775	0.0370191	0.0297641	0.0275239	0.0314357	486		Cj0902	2.0806		0.0528006
Cj0903c	J7RC13		YP_002344302.1	488	amino acid transport protein	Cytoplasmic membrane	10	E	amino acid carrier protein		Cj0903c	0.0174769	0.0263935	0.0385171	0.0274625	576	0.0072407	0	0	0.00241357	1111		Cj0903c	0.0879		0.101065
Cj0904c	J7S098	trmL	YP_002344303.1	155	tRNA (cytidine(34)-2\'-O)-methyltransferase	Unknown	0	J	Methylates the ribose at the nucleotide 34 wobble position in the two leucyl isoacceptors tRNA(Leu)(CmAA) and tRNA(Leu)(cmnm5UmAA). Catalyzes the methyl transfer from S- adenosyl-L-methionine to the 2'-OH of the wobble nucleotide		Cj0904c	0.00700687	0.00988388	0	0.00563025	1094	0.0116064	0.00716769	0	0.00625804	959		Cj0904c	1.1115		0.597275
Cj0905c	J7QXG2	alr	YP_002344304.1	328	alanine racemase	Cytoplasmic	9.97	E	Catalyzes the interconversion of L-alanine and D- alanine. May also act on other amino acids		Cj0905c	0.0126651	0.00752673	0.00791767	0.00936984	950	0.00606362	0.00725524	0.00597105	0.00642997	951		Cj0905c	0.6862		0.365852
Cj0906c	J7S1Y3		YP_002344305.1	325	periplasmic protein	Unknown*	0	S	ErfK YbiS YcfS YnhG family protein		Cj0906c	0.0824399	0.0739905	0.0603139	0.0722481	279	0.0462389	0.0473981	0.052007	0.048548	355		Cj0906c	0.672		0.104804
Cj0908	J7RRG5		YP_002344306.1	156	periplasmic protein	Unknown	0	0			Cj0908	0	0	0	0	ND	0.00741031	0.0051478	0.00711835	0.00655882	946		Cj0908	∞		0.141609
Cj0909	J7RC15		YP_002344307.1	139	periplasmic protein	Unknown	0	S	hmm pf04314		Cj0909	0.0799199	0.0748416	0.0881951	0.0809855	252	0.0223221	0.0148218	0.0229142	0.0200194	628		Cj0909	0.2472	35	0.0325816
Cj0910	J7S0A1		YP_002344308.1	150	periplasmic protein	Unknown	0	0			Cj0910	0.0134391	0.00919676	0.00859082	0.0104089	901	0.0374054	0.0340338	0.0224808	0.0313067	492		Cj0910	3.0077		0.0528006
Cj0911	J7QXG7		YP_002344309.1	186	periplasmic protein	Unknown	0	S	SCO1 SenC		Cj0911	0.0372245	0.0482413	0.00900324	0.0314897	534	0.0152976	0.0331147	0.00695714	0.0184565	655		Cj0911	0.5861		0.163026
Cj0912c	J7S1Y6	cysM	YP_002344310.1	299	cysteine synthase	Cytoplasmic	9.97	E	Belongs to the cysteine synthase cystathionine beta- synthase family		Cj0912c	0.226871	0.19653	0.187668	0.20369	113	0.0721084	0.0744895	0.103308	0.0833021	229		Cj0912c	0.409	72	0.039586
Cj0913c	J7RRG8	hupB	YP_002344311.1	98	DNA-binding protein HU	Cytoplasmic	9.26	L	Belongs to the bacterial histone-like protein family		Cj0913c	1.45694	1.37604	1.26929	1.36743	5	2.2702	1.52962	0.949314	1.58305	9		Cj0913c	1.1577		0.422087
Cj0914c	J7RC20	ciaB	YP_002344312.1	610	invasion antigen CiaB	Cytoplasmic	8.96	G	Modulates cellular lipopolysaccharide (LPS) levels by regulating LpxC, which is involved in lipid A biosynthesis. May act by modulating the proteolytic activity of FtsH towards LpxC. May also coordinate assembly of proteins involved in LPS synthesis at the plasma membrane		Cj0914c	0.0482514	0.0268561	0.0545663	0.0432246	443	0.00970716	0.0206393	0.0120163	0.0141209	747		Cj0914c	0.3267		0.124288
Cj0915	J7S0A4		YP_002344313.1	137	hydrolase	Unknown	0	I	hmm pf03061		Cj0915	0.0390241	0.0282106	0.0213256	0.0295201	558	0.0162692	0	0	0.00542308	987		Cj0915	0.1837	24	0.0348962
Cj0917c	J7S1Y8	cstA	YP_002344315.1	703	integral membrane protein	Cytoplasmic membrane	10	T	Carbon starvation protein		Cj0917c	0.0130277	0.00893839	0.0167201	0.0128954	830	0	0.00126255	0.00949424	0.0035856	1056		Cj0917c	0.2781		0.105722
Cj0918c	J7RRH1	prsA	YP_002344316.1	309	ribose-phosphate pyrophosphokinase	Cytoplasmic	9.97	F	Involved in the biosynthesis of the central metabolite phospho-alpha-D-ribosyl-1-pyrophosphate (PRPP) via the transfer of pyrophosphoryl group from ATP to 1-hydroxyl of ribose-5-phosphate (Rib-5-P)		Cj0918c	0.278907	0.22938	0.221854	0.24338	93	0.206793	0.216145	0.21586	0.212932	103		Cj0918c	0.8749		0.238329
Cj0919c	J7RC25		YP_002344317.1	219	amino acid ABC transporter permease	Cytoplasmic membrane	10	P	Amino acid ABC transporter, permease		Cj0919c	0.00498517	0.0058112	0.00688891	0.0058951	1086	0.00697786	0	0.00502497	0.00400094	1039		Cj0919c	0.6787		0.465398
Cj0920c	J7S0A8		YP_002344318.1	250	amino acid ABC transporter permease	Cytoplasmic membrane	10	P	ABC transporter, permease protein		Cj0920c	0.0158466	0.0161543	0.0234782	0.018493	704	0.00580552	0	0	0.00193517	1137		Cj0920c	0.1046		0.0786447
Cj0921c	J7QXH3	peb1A	YP_002344319.1	259	bifunctional adhesin/ABC transporter aspartate/glutamate-binding protein	Outer membrane	10	ET	Belongs to the bacterial solute-binding protein 3 family		Cj0921c	0.744415	0.577195	0.859196	0.726935	19	0.204885	0.16158	0.230747	0.199071	111		Cj0921c	0.2738	42	0.0328712
Cj0922c	J7S1Z0	pebC	YP_002344320.1	242	amino acid ABC transporter ATP-binding protein	Cytoplasmic membrane	9.99	E	abc transporter atp-binding protein		Cj0922c	0.0759733	0.0558612	0.079321	0.0703851	289	0.0919686	0.0716674	0.0836713	0.0824358	234		Cj0922c	1.1712		0.117956
Cj0923c	J7RRH3	cheR	YP_002344321.1	262	MCP protein methyltransferase	Cytoplasmic	9.97	NT	methyltransferase		Cj0923c	0.0229726	0.0172135	0.0202635	0.0201499	682	0.00744649	0.0145799	0.0193011	0.0137758	751		Cj0923c	0.6837		0.288915
Cj0924c	J7RC29	cheB	YP_002344322.1	184	MCP protein-glutamate methylesterase	Cytoplasmic	9.26	NT	protein-glutamate methylesterase		Cj0924c	0.0252819	0.0156252	0.019851	0.0202527	678	0.0174125	0.0132676	0.0223415	0.0176739	671		Cj0924c	0.8727		0.430294
Cj0925	J7S0B0	rpiB	YP_002344323.1	145	ribose 5-phosphate isomerase	Cytoplasmic	8.96	G	ribose 5-phosphate isomerase		Cj0925	0.0146917	0.0139859	0.0093648	0.0126808	833	0.02612	0.00307021	0.0139805	0.0143903	740		Cj0925	1.1348		0.57418
Cj0926	J7QXH8		YP_002344324.1	110	membrane protein	Unknown	0	0			Cj0926	0.0308254	0.0121002	0.0090739	0.0173332	730	0.082611	0.0556357	0.0786808	0.0723092	268		Cj0926	4.1717	4	0.0350944
Cj0927	J7S1Z3	apt	YP_002344325.1	182	adenine phosphoribosyltransferase	Cytoplasmic	10	F	Catalyzes a salvage reaction resulting in the formation of AMP, that is energically less costly than de novo synthesis		Cj0927	0.0399524	0.0344602	0.0327811	0.0357312	504	0.0216117	0.0164488	0.0192351	0.0190985	641		Cj0927	0.5345		0.0461662
Cj0928	J7RRH6		YP_002344326.1	198	integral membrane protein	Cytoplasmic membrane	10	S	membrane-associated protein		Cj0928	0	0.00624724	0.0106565	0.00563457	1092	0	0	0	0	ND		Cj0928	∞		0.257963
Cj0929	J7RC34	pepA	YP_002344327.1	483	cytosol aminopeptidase	Cytoplasmic	9.97	E	Presumably involved in the processing and regular turnover of intracellular proteins. Catalyzes the removal of unsubstituted N-terminal amino acids from various peptides		Cj0929	0.0645794	0.0595367	0.0600983	0.0614048	329	0.0777751	0.0888067	0.166637	0.111073	176		Cj0929	1.8089		0.195021
Cj0930	J7S0B3	ychF	YP_002344328.1	367	ribosome-binding ATPase	Cytoplasmic	8.96	J	ATPase that binds to both the 70S ribosome and the 50S ribosomal subunit in a nucleotide-independent manner		Cj0930	0.0372921	0.0303241	0.0520348	0.0398837	466	0.0190423	0.0199518	0.00784689	0.0156137	708		Cj0930	0.3915		0.13673
Cj0931c	J7QXI3	argH	YP_002344329.1	460	argininosuccinate lyase	Cytoplasmic	9.97	E	argininosuccinate lyase		Cj0931c	0.0224653	0.0294095	0.0279738	0.0266162	583	0.0165067	0.0161297	0.0181987	0.016945	680		Cj0931c	0.6366		0.104804
Cj0932c	J7S1Z6	pckA	YP_002344330.1	524	phosphoenolpyruvate carboxykinase	Cytoplasmic	9.97	H	Involved in the gluconeogenesis. Catalyzes the conversion of oxaloacetate (OAA) to phosphoenolpyruvate (PEP) through direct phosphoryl transfer between the nucleoside triphosphate and OAA		Cj0932c	0.0917333	0.108537	0.152033	0.117434	187	0.0183292	0.0257817	0.0248839	0.0229983	586		Cj0932c	0.1958	26	0.0418428
Cj0933c	J7RRH8	pycB	YP_002344331.1	599	pyruvate carboxylase B subunit	Cytoplasmic	9.97	C	PFAM biotin lipoyl attachment domain-containing protein		Cj0933c	0.183083	0.0927639	0.133296	0.136381	167	0.0580074	0.0735826	0.109564	0.0803846	243		Cj0933c	0.5894		0.211015
Cj0934c	J7RC39		YP_002344332.1	446	sodium:amino-acid symporter family protein	Cytoplasmic membrane	10	P	Belongs to the sodium neurotransmitter symporter (SNF) (TC 2.A.22) family		Cj0934c	0	0	0	0	ND	0	0	0	0	ND		Cj0934c	0		NA
Cj0935c	J7S0B6		YP_002344333.1	444	sodium:amino-acid symporter family protein	Cytoplasmic membrane	10	P	Belongs to the sodium neurotransmitter symporter (SNF) (TC 2.A.22) family		Cj0935c	0	0.00176008	0.00153461	0.00109823	1290	0	0	0	0	ND		Cj0935c	∞		0.516442
Cj0936	J7QXI6	atpE	YP_002344334.1	112	ATP synthase subunit C	Cytoplasmic membrane	10	C	F(1)F(0) ATP synthase produces ATP from ADP in the presence of a proton or sodium gradient. F-type ATPases consist of two structural domains, F(1) containing the extramembraneous catalytic core and F(0) containing the membrane proton channel, linked together by a central stalk and a peripheral stalk. During catalysis, ATP synthesis in the catalytic domain of F(1) is coupled via a rotary mechanism…		Cj0936	5.48374e-05	0	0	1.82791e-05	1331	0.00224538	0	0	0.000748461	1195		Cj0936	40.9462		0.573308
Cj0937	J7S1Z9		YP_002344335.1	303	integral membrane protein	Cytoplasmic membrane	10	S	auxin efflux carrier		Cj0937	0	0	0	0	ND	0	0	0	0	ND		Cj0937	0		NA
Cj0938c	J7RRI1	aas	YP_002344336.1	1170	2-acylglycerophosphoethanolamine acyltransferase	Cytoplasmic membrane	10	EGP	Major facilitator Superfamily		Cj0938c	0.00148081	0.00625796	0.00566095	0.00446657	1156	0.0138897	0.016636	0	0.0101752	841		Cj0938c	2.2781		0.353663
Cj0939c	J7RC41		YP_002344337.1	126	hypothetical protein Cj0939c	Cytoplasmic	8.96	0			Cj0939c	0.0130699	0.00968326	0.00634311	0.00969874	929	0	0	0	0	ND		Cj0939c	∞		0.103368
Cj0941c	J7QXJ0		YP_002344339.1	401	permease	Cytoplasmic membrane	10	M	ABC-type transport system involved in lipoprotein release permease component		Cj0941c	0.00314987	0.00282465	0	0.00199151	1249	0.0122515	0	0.0109774	0.00774296	910		Cj0941c	3.888		0.299474
Cj0942c	J7S200	secA	YP_002344340.1	862	protein translocase subunit SecA	Cytoplasmic*	9.12	U	Part of the Sec protein translocase complex. Interacts with the SecYEG preprotein conducting channel. Has a central role in coupling the hydrolysis of ATP to the transfer of proteins into and across the cell membrane, serving as an ATP-driven molecular motor driving the stepwise translocation of polypeptide chains across the membrane		Cj0942c	0.044105	0.120683	0.092881	0.0858895	245	0.0983822	0.118181	0.0850897	0.100551	196		Cj0942c	1.1707		0.400355
Cj0943	J7RRI4	lolA	YP_002344341.1	169	outer-membrane lipoprotein carrier protein	Unknown	0	M	Participates in the translocation of lipoproteins from the inner membrane to the outer membrane. Only forms a complex with a lipoprotein if the residue after the N-terminal Cys is not an aspartate (The Asp acts as a targeting signal to indicate that the lipoprotein should stay in the inner membrane)		Cj0943	0.0100295	0.00360919	0.0104508	0.00802984	1001	0	0	0.00507376	0.00169125	1151		Cj0943	0.2106		0.180107
Cj0944c	J7RC45		YP_002344342.1	244	periplasmic protein	Cytoplasmic	8.96	0			Cj0944c	0.00734886	0.00517214	0.0085225	0.0070145	1040	0	0	0	0	ND		Cj0944c	∞		0.134246
Cj0945c	J7S0C1		YP_002344343.1	447	ATP-dependent DNA helicase	Cytoplasmic	8.96	L	COG0507 ATP-dependent exoDNAse (exonuclease V) alpha subunit - helicase superfamily I member		Cj0945c	0.0149515	0.0109718	0.00562458	0.0105159	897	0.0231231	0.00645236	0.0118107	0.0137954	750		Cj0945c	1.3119		0.416309
Cj0946	J7QXJ4		YP_002344344.1	448	lipoprotein	Unknown	0	M	COG0791 Cell wall-associated hydrolases (invasion-associated proteins)		Cj0946	0.012226	0.0165098	0.0131634	0.0139664	801	0.0490045	0.0579145	0.0476565	0.0515252	339		Cj0946	3.6892	8	0.0328712
Cj0947c	J7S203		YP_002344345.1	290	carbon-nitrogen hydrolase	Cytoplasmic	9.97	S	Hydrolase		Cj0947c	0.0120144	0.00917869	0.00742571	0.0095396	942	0.00440012	0.00464495	0.00438271	0.00447593	1019		Cj0947c	0.4692		0.211217
Cj0948c	J7RRI6		YP_002344346.1	295	cation efflux family protein	Cytoplasmic membrane	10	P	Belongs to the cation diffusion facilitator (CDF) transporter (TC 2.A.4) family		Cj0948c	0	0.00267311	0.00380264	0.00215858	1245	0	0	0	0	ND		Cj0948c	∞		0.407423
Cj0949c	J7RC48		YP_002344347.1	325	peptidyl-arginine deiminase family protein	Cytoplasmic	9.97	E	Belongs to the agmatine deiminase family		Cj0949c	0.0103527	0.0104111	0.00929041	0.0100181	917	0.00349461	0	0	0.00116487	1175		Cj0949c	0.1163		0.0996421
Cj0950c	J7S0C4		YP_002344348.1	144	lipoprotein	Unknown	0	O	Heat shock protein		Cj0950c	0.277029	0.239232	0.237391	0.251217	87	0.836201	0.559074	0.547641	0.647639	27		Cj0950c	2.578		0.0503917
Cj0951c	J7QXJ8					CytoplasmicMembrane	7.88	NT	chemotaxis protein		Cj0951c	0	0.0143171	0	0.00477238	1143	0.0139436	0.00189749	0	0.00528037	989		Cj0951c	1.1064		0.641767
Cj0953c	J7RRI8	purH	YP_002344351.1	510	bifunctional phosphoribosylaminoimidazolecarboxamide formyltransferase/IMP cyclohydrolase	Cytoplasmic	9.97	F	Bifunctional purine biosynthesis protein PurH		Cj0953c	0.0470644	0.0625488	0.063419	0.0576774	346	0.0112539	0.0129724	0.00712349	0.0104499	833		Cj0953c	0.1812	23	0.034698
Cj0954c	J7RC52		YP_002344352.1	256	DnaJ-like protein	Cytoplasmic membrane	7.88	O	DnaJ domain protein		Cj0954c	0.0148009	0.0132988	0.00808528	0.0120617	849	0.0225464	0.0187993	0.0117019	0.0176825	669		Cj0954c	1.466		0.182674
Cj0955c	J7S0C7	purL	YP_002344353.1	728	phosphoribosylformylglycinamidine synthase II	Cytoplasmic	9.97	F	Part of the phosphoribosylformylglycinamidine synthase complex involved in the purines biosynthetic pathway. Catalyzes the ATP-dependent conversion of formylglycinamide ribonucleotide (FGAR) and glutamine to yield formylglycinamidine ribonucleotide (FGAM) and glutamate. The FGAM synthase complex is composed of three subunits. PurQ produces an ammonia molecule by converting glutamine to glutamate.…		Cj0955c	0.0290052	0.0511661	0.0725265	0.0508993	385	0.548225	0.04121	0.0269843	0.205473	106		Cj0955c	4.0369		0.365697
Cj0956c	J7QXK0	mnmE	YP_002344354.1	442	tRNA modification GTPase	Cytoplasmic	9.97	J	Exhibits a very high intrinsic GTPase hydrolysis rate. Involved in the addition of a carboxymethylaminomethyl (cmnm) group at the wobble position (U34) of certain tRNAs, forming tRNA- cmnm(5)s(2)U34		Cj0956c	0.00584119	0.0101963	0.0197595	0.0119323	854	0.0211126	0.0235161	0.017019	0.0205492	619		Cj0956c	1.7221		0.25669
Cj0957c	J7S208		YP_002344355.1	272	hypothetical protein Cj0957c	Cytoplasmic	8.96	S	Jag_N		Cj0957c	0.0177139	0.0150039	0.0103899	0.0143693	792	0.0276406	0.0218965	0.015931	0.0218227	602		Cj0957c	1.5187		0.131545
Cj0958c	J7RRJ2	yidC	YP_002344356.1	528	membrane protein insertase YidC	Cytoplasmic membrane	10	U	Required for the insertion and or proper folding and or complex formation of integral membrane proteins into the membrane. Involved in integration of membrane proteins that insert both dependently and independently of the Sec translocase complex, as well as at least some lipoproteins. Aids folding of multispanning membrane proteins		Cj0958c	0.0354624	0.0496422	0.0509759	0.0453602	422	0.0637855	0.0812373	0.0845088	0.0765105	259		Cj0958c	1.6867		0.0328712
Cj0959c	J7RC55		YP_002344357.1	113	membrane protein insertion efficiency factor	Unknown	0	S	Could be involved in insertion of integral membrane proteins into the membrane		Cj0959c	0	0	0.0303731	0.0101244	913	0	0	0	0	ND		Cj0959c	∞		0.334679
Cj0960c	J7S0C9	rnpA	YP_002344358.1	108	ribonuclease P protein component	Cytoplasmic	9.26	J	RNaseP catalyzes the removal of the 5'-leader sequence from pre-tRNA to produce the mature 5'-terminus. It can also cleave other RNA substrates such as 4.5S RNA. The protein component plays an auxiliary but essential role in vivo by binding to the 5'-leader sequence and broadening the substrate specificity of the ribozyme		Cj0960c	0	0	0	0	ND	0	0	0	0	ND		Cj0960c	0		NA
Cj0962	J7S209		YP_002344360.1	159	acetyltransferase	Cytoplasmic	9.97	K	Acetyltransferase (GNAT) family		Cj0962	0	0	0	0	ND	0	0	0	0	ND		Cj0962	0		NA
Cj0963	J7RRJ5		YP_002344361.1	202	hypothetical protein Cj0963	Cytoplasmic	8.96	L	Uracil-DNA glycosylase		Cj0963	0.00237011	0	0	0.000790037	1310	0.0467546	0	0	0.0155849	709		Cj0963	19.7267		0.332091
Cj0964	J7RC59		YP_002344362.1	396	periplasmic protein	Outer membrane	9.49	E	leucine binding		Cj0964	0.0481461	0.0365409	0.0409797	0.0418889	456	0.0714771	0.0800027	0.0983882	0.0832893	230		Cj0964	1.9883		0.0634772
Cj0965c	J7S0D2		YP_002344363.1	124	acyl-CoA thioester hydrolase	Cytoplasmic	8.96	S	thioesterase		Cj0965c	0.00772739	0.00417159	0.00882565	0.00690821	1048	0.00414034	0.00402249	0	0.00272094	1099		Cj0965c	0.3939		0.302485
Cj0967	J7QXK7		YP_002344364.1	762	periplasmic protein	Outer membrane	9.52	0			Cj0967	0.014772	0	0	0.004924	1140	0.00602331	0	0	0.00200777	1133		Cj0967	0.4078		0.40536
Cj0970	J7S212		YP_002344365.1	100	hypothetical protein Cj0970	Unknown	0	0			Cj0970	0	0	0	0	ND	0	0	0	0	ND		Cj0970	0		NA
Cj0971	J7RRJ8		YP_002344366.1	130	hypothetical protein Cj0971	Unknown	0	U	haemagglutination activity domain		Cj0971	0	0	0	0	ND	0.00214032	0	0	0.00071344	1197		Cj0971	∞		0.573308
Cj0974	J7QXL1		YP_002344369.1	46	hypothetical protein Cj0974	Unknown	0	0			Cj0974	0	0	0	0	ND	0	0	0	0	ND		Cj0974	0		NA
Cj0975	J7S214		YP_002344370.1	574	outer-membrane protein	Outer membrane	10	U	Haemolysin secretion/activation protein ShlB/FhaC/HecB		Cj0975	0	0	0	0	ND	0	0	0	0	ND		Cj0975	0		NA
Cj0976	J7RRK0	cmoB	YP_002344371.1	296	tRNA (mo5U34)-methyltransferase	Cytoplasmic	9.97	J	Catalyzes carboxymethyl transfer from carboxy-S- adenosyl-L-methionine (Cx-SAM) to 5-hydroxyuridine (ho5U) to form 5-carboxymethoxyuridine (cmo5U) at position 34 in tRNAs		Cj0976	0.00893403	0.00953637	0.0106095	0.0096933	930	0.00699496	0.0426063	0.00589789	0.0184997	653		Cj0976	1.9085		0.407423
Cj0977	J7RC65		YP_002344372.1	192	hypothetical protein Cj0977	Cytoplasmic	8.96	Q	thioesterase		Cj0977	0.0077025	0.00971006	0.00794648	0.00845301	986	0.0183312	0.0092358	0	0.009189	861		Cj0977	1.0871		0.621608
Cj0978c	J7S0D6		YP_002344373.1	57	lipoprotein	Unknown	0	0			Cj0978c	0	0	0	0	ND	0	0	0	0	ND		Cj0978c	0		NA
Cj0979c	J7QXL3		YP_002344374.1	175	nuclease	Unknown	0	L	Staphylococcal nuclease homologues		Cj0979c	0.0940734	0	0	0.0313578	535	0.0017215	0	0	0.000573833	1206		Cj0979c	0.0183		0.3308
Cj0980	J7S217		YP_002344375.1	422	peptidase	Cytoplasmic	8.96	E	Dipeptidase		Cj0980	0.0430411	0.0393339	0.0570846	0.0464865	418	0.017617	0.0188198	0.0249753	0.0204707	623		Cj0980	0.4404	80	0.0394199
Cj0981c	J7RRK3	cjaB	YP_002344376.1	415	MFS transport protein	Cytoplasmic membrane	10	EGP	Sugar (and other) transporter		Cj0981c	0	0	0	0	ND	0.00382113	0	0	0.00127371	1169		Cj0981c	∞		0.507586
Cj0982c	J7RC69	cjaA	YP_002344377.1	279	amino acid transporter substrate-binding protein	Periplasmic	9.76	ET	Abc transporter		Cj0982c	0.814545	0.768555	0.213779	0.59896	26	0.299477	0.473385	0.617815	0.463559	36		Cj0982c	0.7739		0.475485
Cj0983	J7S0D9		YP_002344378.1	372	lipoprotein	Outer membrane	9.49	M	Adhesin from Campylobacter		Cj0983	0.0798562	0.0701262	0.0626032	0.0708619	286	0.0929399	0.103702	0.10688	0.101174	195		Cj0983	1.4278		0.0905105
Cj0984	J7QXL7		YP_002344379.1	246	hypothetical protein Cj0984	Cytoplasmic	8.96	S	Belongs to the UPF0246 family		Cj0984	0.00774479	0.00610645	0.00468929	0.00618018	1071	0.00489443	0	0	0.00163148	1153		Cj0984	0.264		0.228301
Cj0985c	J7S219	hipO	YP_002344380.1	383	hippurate hydrolase	Cytoplasmic	8.96	S	Peptidase family M20 M25 M40		Cj0985c	0.0361288	0.0295712	0.0117246	0.0258082	596	0.0337272	0.027022	0.0122514	0.0243335	567		Cj0985c	0.9429		0.47687
Cj0989	J7QXM1		YP_002344384.1	68	membrane protein	Cytoplasmic membrane	9.82	0			Cj0989	0.0318625	0.0222557	0.0169532	0.0236905	623	0.0825525	0.116087	0.0569241	0.085188	224		Cj0989	3.5959		0.0728799
Cj0990c	J7S221		YP_002344385.1	253	hypothetical protein Cj0990c	Cytoplasmic	8.96	S	Family of unknown function (DUF5416)		Cj0990c	0.00215278	0	0.00218262	0.00144514	1272	0	0	0.127662	0.0425541	392		Cj0990c	29.4464		0.332755
Cj0991c	J7RRL0		YP_002344386.1	421	oxidoreductase ferredoxin-type electron transport protein	Cytoplasmic membrane	7.88	C	Glycerol-3-phosphate dehydrogenase		Cj0991c	0.00481434	0.00273585	0.0103526	0.00596759	1080	0.0106716	0	0	0.0035572	1057		Cj0991c	0.5961		0.496085
Cj0992c	J7RC75	hemN	YP_002344387.1	451	coproporphyrinogen III oxidase	Cytoplasmic	9.97	H	Belongs to the anaerobic coproporphyrinogen-III oxidase family		Cj0992c	0.0296212	0.0336109	0.0433837	0.0355386	505	0.0160897	0.0155174	0.0147524	0.0154532	713		Cj0992c	0.4348		0.0687442
Cj0993c	J7S0E4		YP_002344388.1	163	hypothetical protein Cj0993c	Cytoplasmic	8.96	S	Belongs to the UPF0763 family		Cj0993c	0.0065518	0	0	0.00218393	1241	0	0	0	0	ND		Cj0993c	∞		0.436758
Cj0994c	J7QXM4	argF	YP_002344389.1	306	ornithine carbamoyltransferase	Cytoplasmic	9.97	E	Reversibly catalyzes the transfer of the carbamoyl group from carbamoyl phosphate (CP) to the N(epsilon) atom of ornithine (ORN) to produce L-citrulline		Cj0994c	0.0604659	0.0492582	0.0542229	0.054649	360	0.0271826	0.0271355	0.0177747	0.024031	572		Cj0994c	0.4397	79	0.0391706
Cj0995c	J7S224	hemB	YP_002344390.1	327	delta-aminolevulinic acid dehydratase	Cytoplasmic	9.97	H	Belongs to the ALAD family		Cj0995c	0.0913641	0.0885405	0.0833181	0.0877409	240	0.0867586	0.0664209	0.0760587	0.0764128	260		Cj0995c	0.8709		0.180215
Cj0996	J7RRL2	ribA	YP_002344391.1	186	GTP cyclohydrolase II	Cytoplasmic	9.97	F	Catalyzes the conversion of GTP to 2,5-diamino-6- ribosylamino-4(3H)-pyrimidinone 5'-phosphate (DARP), formate and pyrophosphate		Cj0996	0.0180471	0.0498617	0.0123445	0.0267511	581	0.00678578	0.00494938	0.00721479	0.00631665	956		Cj0996	0.2361		0.211343
Cj0997	J7RC79	rsmG	YP_002344392.1	188	rRNA small subunit methyltransferase G	Cytoplasmic	8.96	J	Specifically methylates the N7 position of guanine in position 527 of 16S rRNA		Cj0997	0.00590778	0.00456673	0.00547434	0.00531628	1117	0.0128865	0.00940973	0	0.00743208	919		Cj0997	1.398		0.495271
Cj0998c	J7S0E7		YP_002344393.1	190	periplasmic protein	Unknown	0	0			Cj0998c	1.34636	1.1321	1.12345	1.20064	8	2.8128	1.88371	2.13329	2.2766	2		Cj0998c	1.8962		0.0461662
Cj0999c	J7QXM9		YP_002344394.1	365	membrane protein	Cytoplasmic membrane	10	S	Belongs to the UPF0324 family		Cj0999c	0	0	0	0	ND	0	0	0	0	ND		Cj0999c	0		NA
Cj1000	J7S226		YP_002344395.1	293	transcriptional regulator	Cytoplasmic	9.97	K	Transcriptional regulator, LysR family		Cj1000	0	0.0053929	0.00712601	0.00417297	1166	0.00750932	0.0026864	0	0.00339857	1064		Cj1000	0.8144		0.608689
Cj1001	J7RRL6	rpoD	YP_002344396.1	622	RNA polymerase sigma factor RpoD	Cytoplasmic	9.97	K	Sigma factors are initiation factors that promote the attachment of RNA polymerase to specific initiation sites and are then released. This sigma factor is the primary sigma factor during exponential growth		Cj1001	0.00407206	0.017814	0.0113795	0.0110885	880	0.112059	0.0447763	0.0234793	0.0601048	302		Cj1001	5.4204		0.20746
Cj1002c	J7RC84		YP_002344397.1	170	phosphoglycerate/bisphosphoglycerate mutase	Cytoplasmic	8.96	T	phosphohistidine phosphatase, SixA		Cj1002c	0.0103126	0.0126622	0.00696751	0.00998075	919	0.0228545	0.00220606	0.0176479	0.0142361	744		Cj1002c	1.4264		0.462897
Cj1004	J7QXN2		YP_002344399.1	138	periplasmic protein	Unknown	0	S	Putative beta-lactamase-inhibitor-like, PepSY-like		Cj1004	0.00933407	0.00630022	0	0.00521143	1122	0	0	0	0	ND		Cj1004	∞		0.262433
Cj1005c	J7S229		YP_002344400.1	538	membrane bound ATPase	Cytoplasmic membrane	10	O	Belongs to the AAA ATPase family		Cj1005c	0.0252888	0.01984	0.0295804	0.0249031	613	0.0352209	0.0500088	0.0405963	0.041942	400		Cj1005c	1.6842		0.131545
Cj1006c	J7RRM0		YP_002344401.1	416	MiaB-like tRNA modifying enzyme	Cytoplasmic	9.97	J	MiaB-like tRNA modifying enzyme		Cj1006c	0.00340738	0.00522381	0.00859469	0.00574196	1089	0.0132787	0.0127324	0.00558594	0.0105323	829		Cj1006c	1.8343		0.332091
Cj1007c	J7RC89		YP_002344402.1	523	mechanosensitive ion channel family protein	Cytoplasmic membrane	9.16	M	mechanosensitive ion channel		Cj1007c	0.00637236	0.00919751	0.0185436	0.0113712	874	0	0.0161377	0.00517556	0.00710442	934		Cj1007c	0.6248		0.424384
Cj1008c	J7S0F2	aroB	YP_002344403.1	351	3-dehydroquinate synthase	Cytoplasmic	9.97	E	Catalyzes the conversion of 3-deoxy-D-arabino- heptulosonate 7-phosphate (DAHP) to dehydroquinate (DHQ)		Cj1008c	0.0414701	0.0342951	0.027763	0.0345094	510	0.0214249	0.0169097	0.015493	0.0179426	663		Cj1008c	0.5199		0.0539964
Cj1009c	J7QXN5		YP_002344404.1	466	hypothetical protein Cj1009c	Cytoplasmic	8.96	S	TrkA-C domain		Cj1009c	0.0141535	0.0128996	0.0161191	0.0143907	790	0.00822395	0.0192748	0.0664318	0.0313102	490		Cj1009c	2.1757		0.332363
Cj1010	J7S232	tgt	YP_002344405.1	373	queuine tRNA-ribosyltransferase	Cytoplasmic	9.97	F	Catalyzes the base-exchange of a guanine (G) residue with the queuine precursor 7-aminomethyl-7-deazaguanine (PreQ1) at position 34 (anticodon wobble position) in tRNAs with GU(N) anticodons (tRNA-Asp, -Asn, -His and -Tyr). Catalysis occurs through a double-displacement mechanism. The nucleophile active site attacks the C1' of nucleotide 34 to detach the guanine base from the RNA, forming a coval…		Cj1010	0.00808932	0.00711562	0.00909481	0.00809992	998	0.00393733	0	0.00539492	0.00311075	1076		Cj1010	0.384		0.206675
Cj1011	J7RRM3		YP_002344406.1	255	CorA-like Mg2+ transporter protein	Cytoplasmic	8.96	P	CorA-like Mg2+ transporter protein		Cj1011	0.0397518	0.0236149	0.0256445	0.0296704	554	0.0448152	0.0341183	0.00674355	0.028559	523		Cj1011	0.9625		0.621608
Cj1012c	J7RC94		YP_002344407.1	149	membrane protein	Unknown	0	0			Cj1012c	0	0	0.0165323	0.00551075	1103	0.101831	0	0	0.0339436	462		Cj1012c	6.1595		0.388291
Cj1013c	J7S0F4		YP_002344408.1	1081	cytochrome C biogenesis protein	Cytoplasmic membrane	10	O	Cytochrome c biogenesis protein		Cj1013c	0.0249333	0.032538	0.0396007	0.0323573	524	0.0153365	0.0158837	0.00521034	0.0121435	791		Cj1013c	0.3753		0.116338
Cj1014c	J7QXP0	livF	YP_002344409.1	231	branched-chain amino acid ABC transporter ATP-binding protein	Cytoplasmic*	9.12	E	amino acid abc transporter		Cj1014c	0.0359619	0.0208028	0.0301151	0.0289599	563	0.0646645	0.0482791	0.0546523	0.0558653	321		Cj1014c	1.9291		0.0328712
Cj1015c	J7S235	livG	YP_002344410.1	256	branched-chain amino acid ABC transporter ATP-binding protein	Cytoplasmic membrane	7.88	E	Abc transporter		Cj1015c	0.0213432	0.0164347	0.0234922	0.0204234	672	0.0257323	0.0178751	0.0276756	0.023761	573		Cj1015c	1.1634		0.298532
Cj1016c	J7RRM5	livM	YP_002344411.1	350	branched-chain amino acid ABC transporter permease	Cytoplasmic membrane	10	E	Belongs to the binding-protein-dependent transport system permease family		Cj1016c	0	0	0	0	ND	0.000954438	0	0	0.000318146	1213		Cj1016c	∞		0.622231
Cj1017c	J7RC97	livH	YP_002344412.1	298	branched-chain amino acid ABC transporter permease	Cytoplasmic membrane	10	E	Belongs to the binding-protein-dependent transport system permease family		Cj1017c	0	0	0	0	ND	0	0	0.0110457	0.00368191	1051		Cj1017c	∞		0.382594
Cj1018c	J7S0F8	livK	YP_002344413.1	369	branched-chain amino acid ABC transporter substrate-binding protein	Periplasmic	9.76	E	amino acid abc transporter		Cj1018c	0.0890496	0.0898166	0.0736742	0.0841802	249	0.0215727	0.0219903	0.0260799	0.0232143	580		Cj1018c	0.2758	44	0.0328712
Cj1019c	J7QXP2	livJ	YP_002344414.1	371	branched-chain amino acid ABC transporter substrate-binding protein	Periplasmic	9.44	E	amino acid abc transporter		Cj1019c	0.0987251	0.0804404	0.0771177	0.0854277	247	0.0164043	0.0155257	0.0211045	0.0176782	670		Cj1019c	0.2069	27	0.0328712
Cj1020c	J7S236		YP_002344415.1	144	cytochrome C	Unknown	0	C	Cytochrome c		Cj1020c	0.0198934	0.194062	0.0202627	0.0780727	259	0.0199797	0.0439998	0	0.0213265	610		Cj1020c	0.2732		0.284707
Cj1022c	J7RCA2		YP_002344417.1	168	integral membrane protein	Cytoplasmic membrane	10	S	membrane		Cj1022c	0.0508298	0.0320976	0.0301596	0.0376957	487	0.050136	0.0347622	0.0643021	0.0497334	346		Cj1022c	1.3193		0.315722
Cj1023c	J7S0G2	asd	YP_002344418.1	343	aspartate-semialdehyde dehydrogenase	Cytoplasmic	9.97	E	Catalyzes the NADPH-dependent formation of L-aspartate- semialdehyde (L-ASA) by the reductive dephosphorylation of L- aspartyl-4-phosphate		Cj1023c	0.118836	0.109583	0.112942	0.113787	192	0.0327801	0.033413	0.0358433	0.0340121	460		Cj1023c	0.2989	48	0.0304452
Cj1024c	J7QXP6	flgR	YP_002344419.1	433	sigma-54 associated transcriptional activator	Cytoplasmic	9.97	T	COG2204 Response regulator containing CheY-like receiver, AAA-type ATPase, and DNA-binding domains		Cj1024c	0.0165815	0.0177749	0.0225334	0.0189633	698	0.0383356	0.0318821	0.0238464	0.0313547	487		Cj1024c	1.6534		0.17659
Cj1025c	J7S238		YP_002344420.1	149	hypothetical protein Cj1025c	Unknown	0	0			Cj1025c	0	0	0	0	ND	0.0167096	0	0	0.00556987	985		Cj1025c	∞		0.353663
Cj1026c	J7RRN3		YP_002344421.1	171	lipoprotein	Unknown	0	S	(Lipo)protein		Cj1026c	0.241931	0.235284	0.197762	0.224992	99	0.544514	0.330121	0.329336	0.401323	44		Cj1026c	1.7837		0.104403
Cj1027c	J7RCA6	gyrA	YP_002344422.1	863	DNA gyrase subunit A	Cytoplasmic	9.97	L	A type II topoisomerase that negatively supercoils closed circular double-stranded (ds) DNA in an ATP-dependent manner to modulate DNA topology and maintain chromosomes in an underwound state. Negative supercoiling favors strand separation, and DNA replication, transcription, recombination and repair, all of which involve strand separation. Also able to catalyze the interconversion of other topol…		Cj1027c	0.0265499	0.049771	0.057391	0.0445706	428	0.0157325	0.0501971	0.00979675	0.0252421	559		Cj1027c	0.5663		0.263172
Cj1028c	J7S0G6		YP_002344423.1	191	purine/pyrimidine phosphoribosyltransferase	Cytoplasmic	8.96	S	transformation system protein		Cj1028c	0	0	0	0	ND	0	0.0108819	0	0.0036273	1054		Cj1028c	∞		0.382594
Cj1029c	J7QXQ0	mapA	YP_002344424.1	214	outer membrane lipoprotein MapA	Unknown	0	0			Cj1029c	0.192604	0.125008	0.166848	0.161487	143	0.117697	0.0968039	0.133063	0.115854	170		Cj1029c	0.7174		0.0957831
Cj1030c	J7S240	lepA	YP_002344425.1	598	elongation factor EF-4	Cytoplasmic membrane	7.88	M	Required for accurate and efficient protein synthesis under certain stress conditions. May act as a fidelity factor of the translation reaction, by catalyzing a one-codon backward translocation of tRNAs on improperly translocated ribosomes. Back- translocation proceeds from a post-translocation (POST) complex to a pre-translocation (PRE) complex, thus giving elongation factor G a second chance to…		Cj1030c	0.0150483	0.0265673	0.0322709	0.0246288	617	0.00959984	0.0441388	0.00328577	0.0190081	644		Cj1030c	0.7718		0.505603
Cj1031	J7RRN7	cmeD	YP_002344426.1	424	multidrug efflux system outer membrane protein	Outer membrane	9.49	MU	Outer membrane component of efflux system		Cj1031	0.0141083	0.00874261	0.0124981	0.011783	862	0.0106879	0.0176805	0.0179762	0.0154482	714		Cj1031	1.3111		0.38118
Cj1032	J7RCB1	cmeE	YP_002344427.1	246	mutlidrug efflux system membrane fusion protein	Cytoplasmic	8.96	M	Belongs to the membrane fusion protein (MFP) (TC 8.A.1) family		Cj1032	0.100506	0.0173282	0.0136841	0.0438395	437	0.042374	0.025166	0.0541945	0.0405782	415		Cj1032	0.9256		0.623226
Cj1033	J7S0G9	cmeF	YP_002344428.1	1005	multidrug efflux system membrane protein	Cytoplasmic membrane	10	V	Belongs to the resistance-nodulation-cell division (RND) (TC 2.A.6) family		Cj1033	0.0020191	0.00657743	0.00655373	0.00505009	1131	0.00531612	0.00516622	0.00012568	0.00353601	1058		Cj1033	0.7002		0.516442
Cj1034c	J7QXQ3		YP_002344429.1	268	DnaJ-like protein	Cytoplasmic	8.96	O	DnaJ domain protein		Cj1034c	0	0	0	0	ND	0.0260966	0	0	0.00869886	884		Cj1034c	∞		0.337033
Cj1035c	J7S241	ate	YP_002344430.1	239	arginyl-tRNA--protein transferase	Cytoplasmic	9.97	O	May conjugate Arg from its aminoacyl-tRNA to the N- termini of proteins containing an N-terminal aspartate or glutamate		Cj1035c	0	0	0	0	ND	0	0	0	0	ND		Cj1035c	0		NA
Cj1036c	J7RRP1		YP_002344431.1	83	hypothetical protein Cj1036c	Unknown	0	0			Cj1036c	0	0.00678886	0.0100892	0.00562602	1096	0	0	0	0	ND		Cj1036c	∞		0.252388
Cj1037c	J7RCB6	pycA	YP_002344432.1	481	acetyl-CoA carboxylase subunit A	Cytoplasmic	9.97	I	Biotin carboxylase		Cj1037c	0.0811016	0.0964775	0.105921	0.0945	222	0.0791503	0.110045	0.146784	0.111993	175		Cj1037c	1.1851		0.253114
Cj1038	J7S0H2		YP_002344433.1	387	cell division/peptidoglycan biosynthesis protein	Cytoplasmic membrane	10	D	Belongs to the SEDS family		Cj1038	0	0	0.00780855	0.00260285	1226	0	0.00551916	0	0.00183972	1144		Cj1038	0.7068		0.606428
Cj1039	J7QXQ7	murG	YP_002344434.1	342	UDP-N-acetylglucosamine--N-acetylmuramyl-(pentapeptide) pyrophosphoryl-undecaprenol N-acetylglucosamine transferase	Cytoplasmic membrane	7.88	M	Cell wall formation. Catalyzes the transfer of a GlcNAc subunit on undecaprenyl-pyrophosphoryl-MurNAc-pentapeptide (lipid intermediate I) to form undecaprenyl-pyrophosphoryl-MurNAc- (pentapeptide)GlcNAc (lipid intermediate II)		Cj1039	0.00521256	0.0422994	0.0526882	0.0334001	517	0.279051	0.247819	0.261071	0.262647	81		Cj1039	7.8637	2	0.0328712
Cj1040c	J7S243		YP_002344435.1	387	MFS transport protein	Cytoplasmic membrane	10	P	Major facilitator superfamily		Cj1040c	0	0	0	0	ND	0	0	0	0	ND		Cj1040c	0		NA
Cj1041c	J7RRP3		YP_002344436.1	283	ATP/GTP-binding protein	Unknown	0	S	amine dehydrogenase activity		Cj1041c	0.0655492	0.0562603	0.0419106	0.0545734	361	0.00488312	0.00584237	0.00775633	0.00616061	964		Cj1041c	0.1129	13	0.0395187
Cj1042c	J7RCB9		YP_002344437.1	296	transcriptional regulator	Unknown	0	K	Transcriptional regulator, AraC family		Cj1042c	0	0	0	0	ND	0.00235927	0	0	0.000786423	1193		Cj1042c	∞		0.559814
Cj1043c	J7S0H6		YP_002344438.1	201	thiamine-phosphate pyrophosphorylase	Cytoplasmic	8.96	H	Thiamine-phosphate pyrophosphorylase		Cj1043c	0.00477476	0.00376457	0.00505384	0.00453105	1154	0.0107049	0.00746102	0.00802573	0.00873054	882		Cj1043c	1.9268		0.248835
Cj1044c	J7QXR2	thiH	YP_002344439.1	381	thiamine biosynthesis protein ThiH	Cytoplasmic	8.96	C	biosynthesis protein ThiH		Cj1044c	0.0219201	0.0207881	0.0211917	0.0213	658	0.0201726	0.00482958	0.019619	0.0148737	731		Cj1044c	0.6983		0.291542
Cj1045c	J7S245	thiG	YP_002344440.1	258	thiazole synthase	Cytoplasmic	9.97	H	Catalyzes the rearrangement of 1-deoxy-D-xylulose 5- phosphate (DXP) to produce the thiazole phosphate moiety of thiamine. Sulfur is provided by the thiocarboxylate moiety of the carrier protein ThiS. In vitro, sulfur can be provided by H(2)S		Cj1045c	0.0686504	0.0519148	0.050374	0.0569797	347	0.0406475	0.0372864	0.0488354	0.0422564	396		Cj1045c	0.7416		0.182929
Cj1046c	J7RRP7	moeB	YP_002344441.1	267	thiamine biosynthesis protein ThiF	Cytoplasmic	9.97	H	Thiamine biosynthesis protein ThiF		Cj1046c	0.0372996	0.0258705	0.0274028	0.030191	548	0.0197739	0.0146687	0.0386781	0.0243735	566		Cj1046c	0.8073		0.430294
Cj1047c	J7RCC4	thiS	YP_002344442.1	63	thiamine biosynthesis protein	Unknown	0	H	Thiamine biosynthesis protein		Cj1047c	0.0410979	0	0.0359817	0.0256932	597	0	0	0	0	ND		Cj1047c	∞		0.169265
Cj1048c	J7S0H9	dapE	YP_002344443.1	365	succinyl-diaminopimelate desuccinylase	Unknown*	0	E	Catalyzes the hydrolysis of N-succinyl-L,L- diaminopimelic acid (SDAP), forming succinate and LL-2,6- diaminoheptanedioate (DAP), an intermediate involved in the bacterial biosynthesis of lysine and meso-diaminopimelic acid, an essential component of bacterial cell walls		Cj1048c	0.0528298	0.0332777	0.067454	0.0511872	380	0.015299	0.0148837	0.0667914	0.0323247	475		Cj1048c	0.6315		0.195021
Cj1050c	J7S247	npdA	YP_002344445.1	233	NAD-dependent protein deacetylase	Cytoplasmic	9.97	K	NAD-dependent lysine deacetylase and desuccinylase that specifically removes acetyl and succinyl groups on target proteins. Modulates the activities of several proteins which are inactive in their acylated form		Cj1050c	0.0179007	0.0148064	0.0109377	0.0145482	787	0.00568316	0.00777313	0.0128484	0.00876824	880		Cj1050c	0.6027		0.292517
Cj1051c	J7RRQ1	cjeI	YP_002344446.1	1339	restriction modification enzyme	Cytoplasmic	8.96	V	restriction		Cj1051c	0.0102317	0.00842477	0.0111318	0.00992943	921	0.0190097	0.0176238	0.0153679	0.0173338	675		Cj1051c	1.7457		0.13673
Cj1052c	J7RCC9	mutS	YP_002344447.1	736	endonuclease MutS2	Cytoplasmic	8.96	L	Endonuclease that is involved in the suppression of homologous recombination and may therefore have a key role in the control of bacterial genetic diversity		Cj1052c	0.00235696	0.0051759	0.0264666	0.0113331	876	0.079413	0.0128747	0.0349612	0.0424163	395		Cj1052c	3.7427		0.256891
Cj1053c	J7S0I3		YP_002344448.1	116	integral membrane protein	Cytoplasmic membrane	9.82	0			Cj1053c	0.00999215	0.0063899	0.00670071	0.00769425	1014	0.0220025	0	0	0.00733415	923		Cj1053c	0.9532		0.645023
Cj1054c	J7QXS0	murC	YP_002344449.1	432	UDP-N-acetylmuramate--L-alanine ligase	Cytoplasmic	9.97	M	Belongs to the MurCDEF family		Cj1054c	0.0221556	0.0308516	0.0240663	0.0256912	598	0.0207838	0.0297983	0.0206383	0.0237401	574		Cj1054c	0.9241		0.415342
Cj1055c	J7S249		YP_002344450.1	657	sulfatase family protein	Cytoplasmic membrane	10	M	Sulfatase		Cj1055c	0.00630049	0.0072583	0.00830437	0.00728772	1029	0.00440374	0.00421433	0.00230276	0.00364028	1052		Cj1055c	0.4995		0.288679
Cj1056c	J7RRQ3		YP_002344451.1	258	carbon-nitrogen hydrolase family protein	Cytoplasmic	8.96	S	hydrolase		Cj1056c	0.022579	0.00849735	0.0194808	0.0168524	742	0	0	0	0	ND		Cj1056c	∞		0.0854085
Cj1057c	J7RCD3		YP_002344452.1	57	hypothetical protein Cj1057c	Unknown	0	0			Cj1057c	0.0116572	0	0.014067	0.00857474	980	0	0.015115	0	0.00503834	1002		Cj1057c	0.5876		0.522475
Cj1058c	J7S0I7	guaB	YP_002344453.1	485	inosine 5\'-monophosphate dehydrogenase	Cytoplasmic	9.97	F	Catalyzes the conversion of inosine 5'-phosphate (IMP) to xanthosine 5'-phosphate (XMP), the first committed and rate- limiting step in the de novo synthesis of guanine nucleotides, and therefore plays an important role in the regulation of cell growth		Cj1058c	0.142541	0.185299	0.130398	0.152746	152	0.275591	0.276179	0.234411	0.26206	82		Cj1058c	1.7157		0.0328712
Cj1059c	J7QXS3	gatA	YP_002344454.1	453	aspartyl/glutamyl-tRNA amidotransferase subunit A	Cytoplasmic	9.97	J	Allows the formation of correctly charged Gln-tRNA(Gln) through the transamidation of misacylated Glu-tRNA(Gln) in organisms which lack glutaminyl-tRNA synthetase. The reaction takes place in the presence of glutamine and ATP through an activated gamma-phospho-Glu-tRNA(Gln)		Cj1059c	0.0604946	0.0737933	0.0617651	0.065351	313	0.048549	0.0560784	0.069255	0.0579608	311		Cj1059c	0.8869		0.350112
Cj1061c	J7RRQ7	ileS	YP_002344456.1	917	isoleucine--tRNA ligase	Cytoplasmic	10	J	amino acids such as valine, to avoid such errors it has two additional distinct tRNA(Ile)-dependent editing activities. One activity is designated as 'pretransfer' editing and involves the hydrolysis of activated Val-AMP. The other activity is designated 'posttransfer' editing and involves deacylation of mischarged Val-tRNA(Ile)		Cj1061c	0.0517561	0.0765163	0.0816454	0.0699726	292	0.0458421	0.0875721	0.0301483	0.0545208	325		Cj1061c	0.7792		0.374316
Cj1062	J7RCD7		YP_002344457.1	362	CinA-like protein	Cytoplasmic	8.96	S	Belongs to the CinA family		Cj1062	0.0117477	0.00821033	0.0130534	0.0110038	884	0	0	0	0	ND		Cj1062	∞		0.0786447
Cj1063	J7S0J1		YP_002344458.1	141	acetyltransferase	Cytoplasmic	8.96	K	Acetyltransferase (GNAT) domain		Cj1063	0.00771289	0.00565975	0.00335048	0.00557437	1100	0.00424159	0.00133841	0.00648482	0.0040216	1038		Cj1063	0.7214		0.496682
Cj1066	J7QXS8	rdxA	YP_002344459.1	201	nitroreductase	Cytoplasmic	9.97	C	Nitroreductase family		Cj1066	0.00719991	0.00448111	0.00690819	0.0061964	1070	0	0	0.00361133	0.00120378	1172		Cj1066	0.1943		0.209099
Cj1067	J7S254	pgsA	YP_002344460.1	178	CDP-diacylglycerol--glycerol-3-phosphate 3-phosphatidyltransferase	Cytoplasmic membrane	10	I	Belongs to the CDP-alcohol phosphatidyltransferase class-I family		Cj1067	0	0	0	0	ND	0	0.0064764	0	0.0021588	1123		Cj1067	∞		0.439117
Cj1068	J7RRR1		YP_002344461.1	368	zinc metalloprotease	Cytoplasmic membrane	10	M	zinc metalloprotease		Cj1068	0	0	0.0033383	0.00111277	1289	0	0	0	0	ND		Cj1068	∞		0.524098
Cj1069	J7RCE2		YP_002344462.1	288	hypothetical protein Cj1069	Cytoplasmic	8.96	S	Protein of unknown function (DUF535)		Cj1069	0	0	0	0	ND	0	0.0312548	0	0.0104183	834		Cj1069	∞		0.334216
Cj1070	J7S0J4	rpsF	YP_002344463.1	125	30S ribosomal protein S6	Cytoplasmic	9.97	J	Binds together with S18 to 16S ribosomal RNA		Cj1070	0.233849	0.20676	0.170139	0.203583	114	0.126204	0.103102	0.0864654	0.105257	186		Cj1070	0.517		0.0328712
Cj1071	J7QXT3	ssb	YP_002344464.1	183	single-stranded DNA-binding protein	Cytoplasmic	9.26	L	Plays an important role in DNA replication, recombination and repair. Binds to ssDNA and to an array of partner proteins to recruit them to their sites of action during DNA metabolism		Cj1071	0.064344	0.0461133	0.0505098	0.0536557	365	0.0301618	0.026469	0.0235397	0.0267235	538		Cj1071	0.4981	87	0.0443338
Cj1072	J7S257	rpsR	YP_002344465.1	86	30S ribosomal protein S18	Cytoplasmic	9.26	J	Binds as a heterodimer with protein S6 to the central domain of the 16S rRNA, where it helps stabilize the platform of the 30S subunit		Cj1072	0.0798658	0.087889	0.091996	0.0865836	243	0.0720008	0.0632784	0.0634	0.0662264	281		Cj1072	0.7649		0.0996421
Cj1073c	J7RRR5	lon	YP_002344466.1	791	ATP-dependent protease La	Cytoplasmic	9.97	O	ATP-dependent serine protease that mediates the selective degradation of mutant and abnormal proteins as well as certain short-lived regulatory proteins. Required for cellular homeostasis and for survival from DNA damage and developmental changes induced by stress. Degrades polypeptides processively to yield small peptide fragments that are 5 to 10 amino acids long. Binds to DNA in a double-stran…		Cj1073c	0.0793104	0.0808714	0.0712772	0.077153	260	0.0992159	0.102695	0.128645	0.110185	179		Cj1073c	1.4281		0.11027
Cj1074c	J7RCE6		YP_002344467.1	215	lipoprotein	Unknown	0	M	Part of the outer membrane protein assembly complex, which is involved in assembly and insertion of beta-barrel proteins into the outer membrane		Cj1074c	0.0310701	0.0326717	0.0310194	0.0315871	530	0.0290702	0.0115606	0.0136088	0.0180799	660		Cj1074c	0.5724		0.155323
Cj1075	J7S0J8	fliW	YP_002344468.1	129	flagellar assembly protein FliW	Unknown	0	N	Binds to the C-terminal region of flagellin, which is implicated in polymerization, and participates in the assembly of the flagellum		Cj1075	0.150299	0.134312	0.0791389	0.12125	183	0.0627907	0.0575577	0.0957803	0.0720429	269		Cj1075	0.5942		0.232677
Cj1076	J7QXT7	proC	YP_002344469.1	243	pyrroline-5-carboxylate reductase	Cytoplasmic	9.26	E	Catalyzes the reduction of 1-pyrroline-5-carboxylate (PCA) to L-proline		Cj1076	0.00964056	0.00802152	0.0119276	0.00986323	924	0.00769716	0.00840829	0.00849481	0.00820008	898		Cj1076	0.8314		0.462897
Cj1078	J7RRR9		YP_002344471.1	220	periplasmic protein	Unknown	0	0			Cj1078	0	0	0	0	ND	0.00336537	0	0.0225128	0.00862606	888		Cj1078	∞		0.294046
Cj1080c	J7S0K1	hemD	YP_002344473.1	209	uroporphyrinogen-III synthase	Cytoplasmic	8.96	H	Uroporphyrinogen-III synthase		Cj1080c	0	0	0	0	ND	0	0	0	0	ND		Cj1080c	0		NA
Cj1081c	J7QXU1	thiE	YP_002344474.1	210	thiamin-phosphate pyrophosphorylase	Cytoplasmic	8.96	H	Condenses 4-methyl-5-(beta-hydroxyethyl)thiazole monophosphate (THZ-P) and 2-methyl-4-amino-5-hydroxymethyl pyrimidine pyrophosphate (HMP-PP) to form thiamine monophosphate (TMP)		Cj1081c	0.00905984	0.00384165	0.01112	0.00800717	1003	0.00229429	0	0	0.000764764	1194		Cj1081c	0.0955		0.159673
Cj1082c	J7S263	thiD	YP_002344475.1	270	phosphomethylpyrimidine kinase	Cytoplasmic	8.96	H	Phosphomethylpyrimidine kinase		Cj1082c	0.0328496	0.0276593	0.0313112	0.0306067	545	0.0219567	0.0213016	0.0168748	0.0200444	627		Cj1082c	0.6549		0.102034
Cj1083c	J7RRS1		YP_002344476.1	228	endonuclease III	Cytoplasmic	8.96	L	endonuclease III		Cj1083c	0.00504902	0.00348883	0.00316132	0.00389972	1174	0	0	0	0	ND		Cj1083c	∞		0.25669
Cj1084c	J7RCF5		YP_002344477.1	253	ATP/GTP-binding protein	Cytoplasmic	9.97	S	Protein of unknown function (DUF815)		Cj1084c	0.0194011	0.00961726	0.0118248	0.0136144	811	0.0270788	0.0167143	0.0155985	0.0197972	632		Cj1084c	1.4541		0.163026
Cj1085c	J7S0K6	mfd	YP_002344478.1	978	transcription-repair coupling factor	Cytoplasmic	9.97	L	Couples transcription and DNA repair by recognizing RNA polymerase (RNAP) stalled at DNA lesions. Mediates ATP-dependent release of RNAP and its truncated transcript from the DNA, and recruitment of nucleotide excision repair machinery to the damaged site		Cj1085c	0.0465043	0.0438478	0.0320775	0.0408099	464	0.0110252	0.0149789	0.0113343	0.0124461	781		Cj1085c	0.305	49	0.0418428
Cj1086c	J7QXU5		YP_002344479.1	131	hypothetical protein Cj1086c	Unknown	0	M	Integral membrane protein CcmA involved in cell shape determination		Cj1086c	0.0483839	0.0303879	0.040343	0.0397049	470	0.00845471	0.00816113	0.00552028	0.0073787	920		Cj1086c	0.1858	25	0.0426326
Cj1087c	J7S266		YP_002344480.1	300	peptidase	Outer membrane	9.92	M	peptidase M23		Cj1087c	0.0206231	0.0191278	0.0157939	0.0185149	702	0.0463354	0.0529878	0.0498124	0.0497119	348		Cj1087c	2.685	23	0.0328712
Cj1088c	J7RRS4	folC	YP_002344481.1	394	bifunctional folylpolyglutamate synthase/dihydrofolate synthase	Cytoplasmic	9.97	H	folylpolyglutamate synthase		Cj1088c	0.00196541	0.00492569	0.0143477	0.00707959	1037	0.00404783	0.00463048	0	0.00289277	1090		Cj1088c	0.4086		0.404617
Cj1089c	J7RCF9		YP_002344482.1	465	hypothetical protein Cj1089c	Cytoplasmic	8.96	T	Diguanylate cyclase		Cj1089c	0.0295151	0.00859503	0.00897327	0.0156945	762	0.00577148	0.029413	0.00298611	0.0127235	772		Cj1089c	0.8107		0.579015
Cj1090c	J7S0K8		YP_002344483.1	170	lipoprotein	Unknown	0	S	Lipopolysaccharide-assembly		Cj1090c	0.0160292	0.0107113	0.00474053	0.0104937	898	0.0399802	0.0284623	0.0173737	0.0286054	522		Cj1090c	2.726		0.0604191
Cj1091c	J7QXV0	leuS	YP_002344484.1	809	leucine--tRNA ligase	Cytoplasmic	10	J	Belongs to the class-I aminoacyl-tRNA synthetase family		Cj1091c	0.0248858	0.0393654	0.0541671	0.0394728	472	0.0134013	0.0179136	0.0130945	0.0148031	734		Cj1091c	0.375		0.106606
Cj1092c	J7S269	secF	YP_002344485.1	323	protein translocase subunit SecF	Cytoplasmic membrane	10	U	Part of the Sec protein translocase complex. Interacts with the SecYEG preprotein conducting channel. SecDF uses the proton motive force (PMF) to complete protein translocation after the ATP-dependent function of SecA		Cj1092c	0.0138901	0.00910016	0.0286668	0.017219	732	0.0109536	0.0127293	0.00952688	0.0110699	814		Cj1092c	0.6429		0.367879
Cj1093c	J7RRS8	secD	YP_002344486.1	526	protein translocase subunit SecD	Cytoplasmic membrane	10	U	Part of the Sec protein translocase complex. Interacts with the SecYEG preprotein conducting channel. SecDF uses the proton motive force (PMF) to complete protein translocation after the ATP-dependent function of SecA		Cj1093c	0.0163003	0.0212376	0.0324006	0.0233128	629	0.0213935	0.0245774	0.0212649	0.0224119	593		Cj1093c	0.9614		0.608689
Cj1094c	J7RCG4	yajC	YP_002344487.1	90	protein translocase subunit YajC	Cytoplasmic membrane	9.82	U	Preprotein translocase		Cj1094c	0.122062	0.246737	0.0897697	0.152856	151	0.331612	0.241725	0.28796	0.287099	72		Cj1094c	1.8782		0.169971
Cj1095	J7S0L3	lnt	YP_002344488.1	441	apolipoprotein N-acyltransferase	Cytoplasmic membrane	10	M	apolipoprotein N-acyltransferase		Cj1095	0	0.00239474	0.00819264	0.00352913	1194	0.149734	0	0	0.0499112	345		Cj1095	14.1426		0.353518
Cj1096c	J7QXV5	metK	YP_002344489.1	398	S-adenosylmethionine synthetase	Cytoplasmic	9.97	H	Catalyzes the formation of S-adenosylmethionine (AdoMet) from methionine and ATP. The overall synthetic reaction is composed of two sequential steps, AdoMet formation and the subsequent tripolyphosphate hydrolysis which occurs prior to release of AdoMet from the enzyme		Cj1096c	0.162633	0.283874	0.1637	0.203402	115	0.196233	0.213174	0.129545	0.179651	118		Cj1096c	0.8832		0.384782
Cj1097	J7S272	sstT	YP_002344490.1	407	serine/threonine transporter SstT	Cytoplasmic membrane	10	E	Involved in the import of serine and threonine into the cell, with the concomitant import of sodium (symport system)		Cj1097	0.0133896	0.0196124	0.0030706	0.0120242	851	0.00586192	0	0.00301408	0.00295867	1085		Cj1097	0.2461		0.241426
Cj1098	J7RRT0	pyrB	YP_002344491.1	295	aspartate carbamoyltransferase	Cytoplasmic	9.97	F	Belongs to the ATCase OTCase family		Cj1098	0.0345122	0.0339958	0.0260469	0.0315183	532	0.0228544	0.0290574	0.0358265	0.0292461	515		Cj1098	0.9279		0.54003
Cj1099	J7RCG9		YP_002344492.1	573	peptidase	Cytoplasmic	9.26	E	oligoendopeptidase F		Cj1099	0.215653	0.158536	0.0253396	0.133176	171	0.468963	0.616724	0.0470103	0.377566	49		Cj1099	2.8351		0.169265
Cj1100	J7S0L8		YP_002344493.1	145	hypothetical protein Cj1100	Cytoplasmic	8.96	0			Cj1100	0.0202761	0.0192475	0	0.0131745	823	0.0839925	0	0.0289579	0.0376501	432		Cj1100	2.8578		0.327918
Cj1101	J7QXV8		YP_002344494.1	691	ATP-dependent DNA helicase	Cytoplasmic	9.97	L	DNA helicase		Cj1101	0.00850137	0	0.00768283	0.00539473	1111	0	0.0200319	0.00145859	0.00716349	931		Cj1101	1.3279		0.594572
Cj1102	J7S275	truB	YP_002344495.1	272	tRNA pseudouridine synthase B	Cytoplasmic	9.97	J	Responsible for synthesis of pseudouridine from uracil- 55 in the psi GC loop of transfer RNAs		Cj1102	0	0	0	0	ND	0	0	0	0	ND		Cj1102	0		NA
Cj1103	J7RRT5	csrA	YP_002344496.1	75	carbon storage regulator	Unknown	0	J	Belongs to the CsrA family		Cj1103	0.0167834	0.0205241	0.0162375	0.0178483	720	0	0.0417896	0	0.0139299	749		Cj1103	0.7805		0.547993
Cj1104	J7RCH2	ispE	YP_002344497.1	255	4-diphosphocytidyl-2-C-methyl-D-erythritol kinase	Cytoplasmic	8.96	F	Catalyzes the phosphorylation of the position 2 hydroxy group of 4-diphosphocytidyl-2C-methyl-D-erythritol		Cj1104	0.00616076	0.00578266	0.0047907	0.00557804	1098	0.00345456	0.00808365	0	0.00384607	1043		Cj1104	0.6895		0.475479
Cj1106	J7QXW3		YP_002344499.1	200	thioredoxin	Unknown	0	CO	COG0526, thiol-disulfide isomerase and thioredoxins		Cj1106	0.0500936	0.0376462	0.0406534	0.0427977	450	0.113144	0.0708444	0.0829713	0.0889865	216		Cj1106	2.0792	44	0.0480672
Cj1107	J7S277	clpS	YP_002344500.1	96	ATP-dependent Clp protease adaptor protein	Cytoplasmic	9.26	S	Involved in the modulation of the specificity of the ClpAP-mediated ATP-dependent protein degradation		Cj1107	0	0.0207827	0.0128286	0.0112038	879	0	0	0	0	ND		Cj1107	∞		0.201417
Cj1108	J7RRT8	clpA	YP_002344501.1	709	ATP-dependent Clp protease ATP-binding subunit	Cytoplasmic	9.97	O	ATP-dependent CLP protease ATP-binding subunit		Cj1108	0.0124949	0.0174052	0.0174091	0.0157697	760	0.0410494	0.0400419	0.0242931	0.0351281	454		Cj1108	2.2276		0.104796
Cj1110c	J7S0M4		YP_002344503.1	429	MCP-type signal transduction protein	Outer membrane	9.93	NT	methyl-accepting chemotaxis protein		Cj1110c	0.488533	0.657425	0.705794	0.617251	25	0.872607	0.910895	0.925223	0.902908	18		Cj1110c	1.4628		0.0418428
Cj1112c	J7S279		YP_002344505.1	119	methionine sulfoxide reductase B	Cytoplasmic	9.97	C	Peptide-methionine (R)-S-oxide reductase		Cj1112c	0.00859483	0.00741533	0.0076285	0.00787955	1009	0	0	0	0	ND		Cj1112c	∞		0.104804
Cj1113	J7RRU0		YP_002344506.1	265	hypothetical protein Cj1113	Cytoplasmic	8.96	S	hmm pf04305		Cj1113	0	0	0	0	ND	0	0	0	0	ND		Cj1113	0		NA
Cj1114c	J7RCI2	pssA	YP_002344507.1	242	CDP-diacylglycerol--serine O-phosphatidyltransferase	Cytoplasmic membrane	10	I	Belongs to the CDP-alcohol phosphatidyltransferase class-I family		Cj1114c	0	0.00694541	0	0.00231514	1235	0	0	0	0	ND		Cj1114c	∞		0.430857
Cj1115c	J7S0M8		YP_002344508.1	205	phosphatidylserine decarboxylase-like protein	Cytoplasmic membrane	9.82	I	phosphatidylserine		Cj1115c	0.0163964	0.0115024	0.0132187	0.0137058	808	0.00281409	0	0	0.000938032	1186		Cj1115c	0.0684		0.0573769
Cj1116c	J7QXX1	ftsH	YP_002344509.1	645	ATP-dependent zinc metalloprotease FtsH	Cytoplasmic membrane	10	O	Acts as a processive, ATP-dependent zinc metallopeptidase for both cytoplasmic and membrane proteins. Plays a role in the quality control of integral membrane proteins		Cj1116c	0.0617025	0.082369	0.0844734	0.0761816	265	0.195547	0.228467	0.16922	0.197745	112		Cj1116c	2.5957	25	0.0364706
Cj1117c	J7S282	prmA	YP_002344510.1	281	50S ribosomal protein L11 methyltransferase	Cytoplasmic	9.97	J	Ribosomal protein L11 methyltransferase		Cj1117c	0.00915165	0.00720647	0.00965492	0.00867101	979	0.0072903	0.00763871	0	0.00497633	1004		Cj1117c	0.5739		0.353663
Cj1118c	J7RRU2	cheY	YP_002344511.1	130	chemotaxis protein CheY	Cytoplasmic	9.97	KT	Chemotaxis protein cheY		Cj1118c	0.188961	0.168805	0.136579	0.164782	138	0.063678	0.0491144	0.0692784	0.0606902	298		Cj1118c	0.3683	64	0.0418428
Cj1119c	J7RCI7	pglG	YP_002344512.1	297	integral membrane protein	Cytoplasmic membrane	10	NT	transmembrane signaling receptor activity		Cj1119c	0.00958469	0.00841229	0.00990812	0.0093017	951	0.00644408	0.00993966	0.014243	0.0102089	839		Cj1119c	1.0975		0.573308
Cj1120c	J7S0N1	pglF	YP_002344513.1	590	UDP-N-acetyl-alpha-D-glucosamine C6 dehydratase	Cytoplasmic membrane	10	GM	Polysaccharide biosynthesis protein		Cj1120c	0.00498842	0.00883953	0.0165069	0.0101116	914	0.0118596	0	0.0080368	0.00663214	943		Cj1120c	0.6559		0.446043
Cj1121c	J7QXX5	pglE	YP_002344514.1	386	UDP-N-acetylbacillosamine transaminase	Cytoplasmic	9.97	E	Belongs to the DegT DnrJ EryC1 family		Cj1121c	0.0373071	0.0376664	0.0376468	0.0375401	490	0.0250981	0.0312287	0.031242	0.0291896	516		Cj1121c	0.7776		0.126028
Cj1122c	J7S286		YP_002344515.1	217	integral membrane protein	Cytoplasmic membrane	10	0			Cj1122c	0	0	0	0	ND	0	0	0	0	ND		Cj1122c	0		NA
Cj1123c	J7RRU5	pglD	YP_002344516.1	195	UDP-N-acetylbacillosamine N-acetyltransferase	Unknown	0	S	sugar O-acyltransferase, sialic acid O-acetyltransferase NeuD family		Cj1123c	0.00603267	0.00478334	0.0043275	0.00504784	1132	0	0	0	0	ND		Cj1123c	∞		0.191374
Cj1124c	J7RCJ3	pglC	YP_002344517.1	200	undecaprenyl phosphate N,N\'-diacetylbacillosamine 1-phosphate transferase	Cytoplasmic membrane	10	M	Transferase		Cj1124c	0	0.00247041	0	0.00082347	1307	0.0102222	0	0	0.0034074	1063		Cj1124c	4.1379		0.463268
Cj1125c	J7S0N5	pglA	YP_002344518.1	376	N,N\'-diacetylbacillosaminyl-diphospho-undecaprenol alpha-1,3-N-acetylgalactosaminyltransferase	Cytoplasmic	9.97	M	hmm pf00534		Cj1125c	0.0151121	0.0126634	0.0157663	0.0145139	788	0.0354002	0.0355335	0.0253695	0.032101	478		Cj1125c	2.2117		0.0753241
Cj1126c	J7QXX9	pglB	YP_002344519.1	713	undecaprenyl-diphosphooligosaccharide--protein glycotransferase	Cytoplasmic membrane	10	S	Oligosaccharyl transferase, STT3 subunit		Cj1126c	0	0.00848305	0.0121388	0.00687394	1049	0	0	0	0	ND		Cj1126c	∞		0.229605
Cj1127c	J7S289	pglJ	YP_002344520.1	365	N-acetylgalactosamine-N,N\'-diacetylbacillosaminyl-diphospho-undecaprenol 4-alpha-N-acetylgalactosaminyltransferase	Cytoplasmic	9.97	M	glycosyl transferase group 1		Cj1127c	0.0132239	0.0118838	0.0136175	0.0129084	828	0.00861319	0.00648764	0.0122844	0.00912842	866		Cj1127c	0.7072		0.28378
Cj1128c	J7RRU7	pglI	YP_002344521.1	309	GalNAc(5)-diNAcBac-PP-undecaprenol beta-1,3-glucosyltransferase	Cytoplasmic	9.26	M	hmm pf00535		Cj1128c	0.00584571	0.00242019	0.00709948	0.0051218	1129	0.0143447	0.0122651	0.000925484	0.00917845	862		Cj1128c	1.792		0.412577
Cj1129c	J7RCJ6	pglH	YP_002344522.1	359	GalNAc-alpha-(1->4)-GalNAc-alpha-(1->3)-diNAcBac-PP-undecaprenol alpha-1,4-N-acetyl-D-galactosaminyltransferase	Cytoplasmic	8.96	M	General glycosylation pathway protein		Cj1129c	0.0180322	0.017615	0.0347954	0.0234809	625	0.0243709	0.0619158	0.0299919	0.0387595	424		Cj1129c	1.6507		0.327918
Cj1130c	J7S0N9	pglK	YP_002344523.1	564	protein glycosylation K	Cytoplasmic membrane	10	P	ABC transporter ATP-binding		Cj1130c	0.00308694	0.00410878	0.0088858	0.0053605	1115	0.000795822	0.00461491	0.000833165	0.0020813	1129		Cj1130c	0.3883		0.360039
Cj1131c	J7QXY4	gne	YP_002344524.1	328	UDP-GlcNAc/Glc 4-epimerase	Cytoplasmic	9.97	M	Belongs to the NAD(P)-dependent epimerase dehydratase family		Cj1131c	0.113443	0.127549	0.136727	0.125906	177	0.152854	0.145422	0.131013	0.143096	140		Cj1131c	1.1365		0.267805
Cj1132c	J7S292		YP_002344525.1	264	hypothetical protein Cj1132c	Unknown*	0	L	3'-5' exonuclease related to the exonuclease domain of PolB		Cj1132c	0.00492314	0.00682929	0.0046906	0.00548101	1105	0	0.00749433	0.00375522	0.00374985	1048		Cj1132c	0.6842		0.466989
Cj1133	J7RRV0	waaC	YP_002344526.1	342	heptosyltransferase I	Cytoplasmic	9.97	M	lipopolysaccharide heptosyltransferase		Cj1133	0.00547507	0.0102394	0.00828517	0.00799988	1004	0.0142679	0.0390548	0.00868294	0.0206686	617		Cj1133	2.5836		0.241902
Cj1134	J7RCK1	htrB	YP_002344527.1	295	lipid A biosynthesis lauroyl acyltransferase	Cytoplasmic	8.96	M	lipid a biosynthesis		Cj1134	0.00252193	0	0.0145275	0.00568316	1091	0	0.00951515	0.0475982	0.0190378	643		Cj1134	3.3499		0.279128
Cj1135	J7S0P1		YP_002344528.1	515	glucosyltransferase	Cytoplasmic membrane	7.88	M	glycosyl transferase		Cj1135	0	0.000832965	0.00313858	0.00132385	1276	0.0343479	0.00102805	0	0.011792	800		Cj1135	8.9073		0.364539
Cj1136	J7QXY9		YP_002344529.1	390	glycosyltransferase	Cytoplasmic membrane	7.88	M	Glycosyl transferase family 2		Cj1136	0.0112829	0.025774	0.0152197	0.0174255	729	0.00518641	0.00742535	0.0112329	0.00794822	903		Cj1136	0.4561		0.185851
Cj1137c	J7S293		YP_002344530.1	331	glycosyltransferase	Cytoplasmic	8.96	M	Capsular polysaccharide synthesis protein		Cj1137c	0	0	0.00231085	0.000770283	1311	0.00461374	0	0	0.00153791	1156		Cj1137c	1.9966		0.580637
Cj1138	J7RRV4		YP_002344531.1	389	glycosyltransferase	Cytoplasmic membrane	7.88	M	Involved in cell wall biogenesis		Cj1138	0.00716752	0.0226665	0.0381323	0.0226554	639	0.00518205	0	0.00351027	0.00289744	1089		Cj1138	0.1279		0.164306
Cj1139c	J7RCK7	wlaN	YP_002344532.1	303	beta-1,3 galactosyltransferase	Cytoplasmic membrane	7.88	S	Glycosyltransferase like family 2		Cj1139c	0	0.027828	0.0210665	0.0162982	750	0	0	0	0	ND		Cj1139c	∞		0.180107
Cj1140	J7S0P5	cstIII	YP_002344533.1	294	alpha-2,3 sialyltransferase	Cytoplasmic	8.96	G	Alpha-2,3-sialyltransferase (CST-I)		Cj1140	0	0.00556898	0.00750947	0.00435948	1162	0.013839	0.0139343	0.0122584	0.0133439	762		Cj1140	3.0609		0.134999
Cj1141	J7QXZ1	neuB1	YP_002344534.1	343	sialic acid synthase	Cytoplasmic	8.96	M	sialic acid synthase		Cj1141	0.0278419	0.028559	0.0304808	0.0289605	562	0.016596	0.0225915	0.0242951	0.0211609	613		Cj1141	0.7307		0.132813
Cj1142	J7S296	neuC1	YP_002344535.1	371	UDP-N-acetylglucosamine 2-epimerase	Cytoplasmic	8.96	M	UDP-N-acetylglucosamine 2-epimerase		Cj1142	0.00656926	0.00979178	0.00920241	0.00852115	983	0	0	0.00334486	0.00111495	1177		Cj1142	0.1308		0.128537
Cj1143	J7RRV7	neuA1	YP_002344536.1	536	bifunctional beta-1,4-N-acetylgalactosaminyltransferase/CMP-Neu5Ac synthase	Cytoplasmic	9.97	M	Beta-1,4-N-acetylgalactosaminyltransferase (CgtA)		Cj1143	0.00525025	0.00885332	0.00693565	0.00701307	1041	0.0185679	0.0209946	0.0174539	0.0190055	645		Cj1143	2.71		0.0633817
Cj1145c	J7RCL2		YP_002344537.1	281	hypothetical protein Cj1145c	Cytoplasmic	8.96	M	pathogenesis		Cj1145c	0	0	0	0	ND	0	0	0.00807176	0.00269059	1100		Cj1145c	∞		0.413377
Cj1146c	J7S0P9	waaV	YP_002344538.1	274	glucosyltransferase	Cytoplasmic membrane	7.88	S	Glycosyltransferase like family 2		Cj1146c	0	0	0.00181659	0.000605528	1316	0	0	0	0	ND		Cj1146c	∞		0.58658
Cj1148	J7QXZ6	waaF	YP_002344539.1	319	heptosyltransferase II	Cytoplasmic	9.26	M	heptosyltransferase ii		Cj1148	0.00372328	0.00475804	0.00311881	0.00386671	1177	0.00579959	0.00567991	0.00539746	0.00562565	982		Cj1148	1.4549		0.436758
Cj1149c	J7S2A0	gmhA	YP_002344540.1	186	phosphoheptose isomerase	Cytoplasmic	9.97	G	Catalyzes the isomerization of sedoheptulose 7-phosphate in D-glycero-D-manno-heptose 7-phosphate		Cj1149c	0.0718838	0.0591538	0.0503632	0.0604669	332	0.0284539	0.0195845	0.0322296	0.026756	537		Cj1149c	0.4425		0.0633817
Cj1150c	J7RRV9	hldE	YP_002344541.1	461	bifunctional D-beta-D-heptose 7-phosphate kinase/D-beta-D-heptose 1-phosphate adenylyltransferase	Cytoplasmic	9.97	F	Catalyzes the ADP transfer from ATP to D-glycero-beta-D- manno-heptose 1-phosphate, yielding ADP-D-glycero-beta-D-manno- heptose		Cj1150c	0.0241824	0.0220878	0.0277294	0.0246665	616	0.00893988	0.00390655	0.00605264	0.00629969	957		Cj1150c	0.2554	40	0.0426326
Cj1151c	J7RCL7	hldD	YP_002344542.1	317	ADP-glyceromanno-heptose 6-epimerase	Cytoplasmic	9.97	M	ADP-L-glycero-D-manno-heptose-6-epimerase		Cj1151c	0.0704271	0.0557442	0.0557083	0.0606266	331	0.0376876	0.0365913	0.0344822	0.0362537	441		Cj1151c	0.598		0.0512113
Cj1152c	J7S0Q4	gmhB	YP_002344543.1	186	D-glycero-alpha-D-manno-heptose-1,7-bisphosphate 7-phosphatase	Cytoplasmic	9.97	E	D,D-heptose 1,7-bisphosphate phosphatase		Cj1152c	0.00362899	0.00387784	0.00483798	0.00411494	1169	0.0168392	0	0	0.00561307	983		Cj1152c	1.3641		0.576284
Cj1153	J7QY01		YP_002344544.1	100	cytochrome C	Periplasmic	10	C	Cytochrome c553		Cj1153	0.314894	0.644535	0.518337	0.492588	36	0.235586	0.157452	0.172482	0.188507	115		Cj1153	0.3827		0.117182
Cj1154c	J7S2A3		YP_002344545.1	68	cbb3-type cytochrome oxidase maturation protein	Unknown	0	P	Cytochrome oxidase maturation protein		Cj1154c	0	0	0	0	ND	0.0395441	0	0.0984788	0.0460076	369		Cj1154c	∞		0.212045
Cj1155c	J7RRW3		YP_002344546.1	785	cation-transporting ATPase	Cytoplasmic membrane	10	P	cation transport ATPase		Cj1155c	0.507234	0.259161	0.172919	0.313105	58	0.892739	0.541103	0.333744	0.589195	28		Cj1155c	1.8818		0.0592906
Cj1156	J7RCM2	rho	YP_002344547.1	432	transcription termination factor Rho	Cytoplasmic	9.97	K	Facilitates transcription termination by a mechanism that involves Rho binding to the nascent RNA, activation of Rho's RNA-dependent ATPase activity, and release of the mRNA from the DNA template		Cj1156	0.0607482	0.0848185	0.0797878	0.0751182	269	0.0493408	0.0674827	0.052387	0.0564035	316		Cj1156	0.7509		0.0786447
Cj1157	J7S0Q8	dnaX	YP_002344548.1	509	DNA polymerase III subunits gamma and tau	Cytoplasmic	9.97	H	DNA polymerase III is a complex, multichain enzyme responsible for most of the replicative synthesis in bacteria. This DNA polymerase also exhibits 3' to 5' exonuclease activity		Cj1157	0.0100733	0.0143172	0.0137617	0.0127174	832	0.0174578	0.029055	0.0216772	0.02273	589		Cj1157	1.7873		0.106606
Cj1158c	J7QY05		YP_002344549.1	75	hypothetical protein Cj1158c	Cytoplasmic membrane	9.82	S	Small integral membrane protein		Cj1158c	0	0	0	0	ND	0	0	0	0	ND		Cj1158c	0		NA
Cj1161c	J7RCM7		YP_002344552.1	699	cation-transporting ATPase	Cytoplasmic membrane	10	P	cation transport ATPase		Cj1161c	0.00873457	0.0206491	0	0.00979456	926	0	0	0	0	ND		Cj1161c	∞		0.233548
Cj1162c	J7S0R2		YP_002344553.1	64	heavy-metal-associated domain-containing protein	Unknown	0	P	domain, Protein		Cj1162c	0.0052978	0.00631276	0.00335273	0.00498776	1135	0	0	0	0	ND		Cj1162c	∞		0.199672
Cj1163c	J7QY08		YP_002344554.1	316	cation transport protein	Cytoplasmic membrane	10	P	Co Zn Cd efflux system component		Cj1163c	0.00569037	0.00699521	0.00532754	0.00600437	1077	0	0	0	0	ND		Cj1163c	∞		0.155323
Cj1164c	J7S2A8		YP_002344555.1	87	hypothetical protein Cj1164c	Unknown	0	S	Transcription factor zinc-finger		Cj1164c	0.0176972	0.0176666	0.0248376	0.0200671	683	0.00927777	0.00953378	0.0263116	0.0150411	725		Cj1164c	0.7495		0.29124
Cj1165c	J7RRX0		YP_002344556.1	164	integral membrane protein	Cytoplasmic membrane	10	S	Threonine/Serine exporter, ThrE		Cj1165c	0	0	0.000740568	0.000246856	1327	0.0072023	0	0	0.00240077	1114		Cj1165c	9.7254		0.452434
Cj1166c	J7RCN1		YP_002344557.1	258	integral membrane protein	Cytoplasmic membrane	10	S	membrane		Cj1166c	0	0.00262921	0.00353181	0.00205367	1248	0	0.0299546	0	0.00998486	845		Cj1166c	4.862		0.383689
Cj1167	J7S0R5	ldh	YP_002344558.1	308	L-lactate dehydrogenase	Cytoplasmic	9.97	C	Belongs to the LDH MDH superfamily		Cj1167	0.0206499	0.0152493	0.0195121	0.0184704	705	0.00447158	0.00708856	0.00684585	0.00613533	966		Cj1167	0.3322		0.081801
Cj1168c	J7QY10		YP_002344559.1	200	integral membrane protein	Cytoplasmic membrane	10	S	PFAM SNARE associated Golgi protein		Cj1168c	0.00170649	0	0.00259068	0.00143239	1274	0	0	0	0	ND		Cj1168c	∞		0.476469
Cj1169c	J7S2B2		YP_002344560.1	75	periplasmic protein	Unknown	0	0			Cj1169c	0.00590856	0.00268497	0	0.00286451	1219	0	0	0	0	ND		Cj1169c	∞		0.360712
Cj1170c	J7RRX3	omp50	YP_002344561.1	473	outer membrane protein	Unknown	0	S	Protein of unknown function (DUF3373)		Cj1170c	0.195417	0.190523	0.172268	0.186069	124	0.23427	0.2427	0.353084	0.276685	76		Cj1170c	1.487		0.163026
Cj1171c	J7RCN6	ppi	YP_002344562.1	160	peptidyl-prolyl cis-trans isomerase	Cytoplasmic	9.97	O	PPIases accelerate the folding of proteins. It catalyzes the cis-trans isomerization of proline imidic peptide bonds in oligopeptides		Cj1171c	0.0422259	0.0302117	0.0239434	0.032127	525	0.00326451	0.00298248	0.00241995	0.00288898	1091		Cj1171c	0.0899	9	0.0480672
Cj1172c	J7S0S0		YP_002344563.1	235	transcriptional regulator	Cytoplasmic	8.96	K	Transcriptional regulatory protein		Cj1172c	0.0249305	0.00723258	0.0225102	0.0182244	712	0	0.00926092	0.00492805	0.00472966	1009		Cj1172c	0.2595		0.215978
Cj1175c	J7RRX7	argS	YP_002344566.1	530	arginine--tRNA ligase	Cytoplasmic	9.97	J	Arginyl-tRNA synthetase		Cj1175c	0.0451527	0.0542099	0.0540107	0.0511244	383	0.0233607	0.034993	0.0214795	0.0266111	540		Cj1175c	0.5205		0.0489254
Cj1176c	J7RCP1	tatA	YP_002344567.1	79	Sec-independent protein translocase	Unknown	0	U	Part of the twin-arginine translocation (Tat) system that transports large folded proteins containing a characteristic twin-arginine motif in their signal peptide across membranes. TatA could form the protein-conducting channel of the Tat system		Cj1176c	0.0478228	0.0276278	0.0345043	0.0366516	495	0.0223104	0.0111625	0.00548565	0.0129862	769		Cj1176c	0.3543	60	0.0480279
Cj1177c	J7S0S3	gmk	YP_002344568.1	207	guanylate kinase	Cytoplasmic	9.97	F	Essential for recycling GMP and indirectly, cGMP		Cj1177c	0.0369562	0.00954479	0.010873	0.0191246	694	0.0055985	0	0	0.00186617	1143		Cj1177c	0.0976		0.137959
Cj1178c	J7QY18		YP_002344569.1	542	highly acidic protein	Cytoplasmic	8.96	A	protein ubiquitination		Cj1178c	0.0395507	0.0529257	0.071886	0.0547875	357	0.0447859	0.0427807	0.0383147	0.0419604	399		Cj1178c	0.7659		0.303312
Cj1180c	J7RRY1		YP_002344571.1	211	ABC transporter ATP-binding protein	Cytoplasmic membrane	9.82	V	ABC transporter, ATP-binding protein		Cj1180c	0.00787404	0.00697686	0.0048269	0.00655927	1054	0.0140408	0.0151118	0.02177	0.0169742	678		Cj1180c	2.5878		0.131888
Cj1181c	J7RCP6	tsf	YP_002344572.1	357	elongation factor Ts	Cytoplasmic	9.97	J	Associates with the EF-Tu.GDP complex and induces the exchange of GDP to GTP. It remains bound to the aminoacyl-tRNA.EF- Tu.GTP complex up to the GTP hydrolysis stage on the ribosome		Cj1181c	0.241363	0.282748	0.258363	0.260825	81	0.262188	0.209201	0.210029	0.227139	94		Cj1181c	0.8709		0.287281
Cj1182c	J7S0S6	rpsB	YP_002344573.1	263	30S ribosomal protein S2	Cytoplasmic	9.97	J	Belongs to the universal ribosomal protein uS2 family		Cj1182c	0.283091	0.28901	0.307413	0.293171	64	0.327624	0.331864	0.241658	0.300382	68		Cj1182c	1.0246		0.59016
Cj1183c	J7QY20	cfa	YP_002344574.1	387	cyclopropane-fatty-acyl-phospholipid synthase	Cytoplasmic	9.97	M	COG2230 Cyclopropane fatty acid synthase and related		Cj1183c	0.0525321	0.0405146	0.0251335	0.0393934	475	0.0181916	0.0214298	0.027971	0.0225308	592		Cj1183c	0.5719		0.228301
Cj1184c	J7S2B9	petC	YP_002344575.1	374	ubiquinol-cytochrome C reductase cytochrome C subunit	Unknown	0	C	ubiquinol cytochrome c oxidoreductase, cytochrome c1		Cj1184c	0.285855	0.32135	0.309777	0.305661	59	0.738254	0.934813	0.448797	0.707288	25		Cj1184c	2.314		0.10139
Cj1185c	J7RRY5	petB	YP_002344576.1	416	ubiquinol-cytochrome C reductase cytochrome B subunit	Cytoplasmic membrane	10	C	Component of the ubiquinol-cytochrome c reductase complex (complex III or cytochrome b-c1 complex), which is a respiratory chain that generates an electrochemical potential coupled to ATP synthesis		Cj1185c	0.0351906	0.0200295	0.0418577	0.0323593	523	0.00578192	0	0	0.00192731	1139		Cj1185c	0.0596		0.0573769
Cj1186c	J7RCQ1	petA	YP_002344577.1	167	ubiquinol-cytochrome C reductase iron-sulfur subunit	Cytoplasmic membrane	9.82	C	Component of the ubiquinol-cytochrome c reductase complex (complex III or cytochrome b-c1 complex), which is a respiratory chain that generates an electrochemical potential coupled to ATP synthesis		Cj1186c	0.192081	0.11641	0.183827	0.164106	139	0.22396	0.197692	0.322059	0.247904	87		Cj1186c	1.5106		0.105817
Cj1187c	J7S0S9	arsB	YP_002344578.1	428	arsenical pump membrane protein	Cytoplasmic membrane	10	P	Involved in arsenical resistance. Thought to form the channel of an arsenite pump		Cj1187c	0	0	0	0	ND	0	0	0	0	ND		Cj1187c	0		NA
Cj1188c	J7QY23	mnmG	YP_002344579.1	619	tRNA uridine 5-carboxymethylaminomethyl modification protein GidA	Cytoplasmic	9.97	D	NAD-binding protein involved in the addition of a carboxymethylaminomethyl (cmnm) group at the wobble position (U34) of certain tRNAs, forming tRNA-cmnm(5)s(2)U34		Cj1188c	0.0159706	0.0265108	0.0332695	0.0252503	608	0.0157424	0.0259634	0.0245935	0.0220998	598		Cj1188c	0.8752		0.380467
Cj1189c	J7S2C2	cetB	YP_002344580.1	165	bipartate energy taxis response protein CetB	Cytoplasmic membrane	9.82	KT	sensor protein		Cj1189c	0.0767261	0.13561	0.128371	0.113569	193	0.225098	0.128163	0.175957	0.176406	121		Cj1189c	1.5533		0.252388
Cj1190c	J7RRY8	cetA	YP_002344581.1	459	bipartate energy taxis response protein CetA	Cytoplasmic membrane	7.88	NT	methyl-accepting chemotaxis protein		Cj1190c	0.529709	0.74469	0.775866	0.683422	20	1.1756	1.18034	1.20949	1.18847	12		Cj1190c	1.739		0.0346161
Cj1191c	J7RCQ6		YP_002344582.1	164	PAS domain-containing signal-transduction sensor protein	Cytoplasmic membrane	9.82	KT	sensor protein		Cj1191c	0.0467655	0.0398387	0.0455131	0.0440391	434	0.0923409	0.0605333	0.0848826	0.0792523	247		Cj1191c	1.7996		0.0573769
Cj1192	J7S0T1	dctA	YP_002344583.1	458	C4-dicarboxylate transport protein	Cytoplasmic membrane	10	U	Belongs to the dicarboxylate amino acid cation symporter (DAACS) (TC 2.A.23) family		Cj1192	0	0.00694656	0.00330024	0.0034156	1199	0	0	0	0	ND		Cj1192	∞		0.332363
Cj1193c	J7QY27		YP_002344584.1	268	periplasmic protein	Unknown	0	0			Cj1193c	0	0	0	0	ND	0	0	0	0	ND		Cj1193c	0		NA
Cj1194	J7S2C5		YP_002344585.1	508	phosphate permease	Cytoplasmic membrane	10	U	phosphate transporter		Cj1194	0.00687662	0.0076517	0.0121795	0.00890259	967	0.00599216	0.0104928	0.0050992	0.00719471	928		Cj1194	0.8082		0.499131
Cj1195c	J7RRZ1	pyrC2	YP_002344586.1	392	dihydroorotase	Cytoplasmic	8.96	F	Belongs to the metallo-dependent hydrolases superfamily. DHOase family. Class I DHOase subfamily		Cj1195c	0.0252682	0.0288437	0.0274401	0.027184	577	0.0498628	0.0329293	0.0386007	0.0404643	417		Cj1195c	1.4885		0.163026
Cj1196c	J7RCR0	gpsA	YP_002344587.1	298	glycerol-3-phosphate dehydrogenase	Cytoplasmic	9.26	I	Glycerol-3-phosphate dehydrogenase		Cj1196c	0.0211458	0.0169352	0.0169231	0.0183347	710	0.0082461	0.00755148	0	0.00526586	991		Cj1196c	0.2872		0.0741177
Cj1197c	J7S0T4	gatB	YP_002344588.1	472	aspartyl/glutamyl-tRNA amidotransferase subunit B	Cytoplasmic	8.96	J	Allows the formation of correctly charged Asn-tRNA(Asn) or Gln-tRNA(Gln) through the transamidation of misacylated Asp- tRNA(Asn) or Glu-tRNA(Gln) in organisms which lack either or both of asparaginyl-tRNA or glutaminyl-tRNA synthetases. The reaction takes place in the presence of glutamine and ATP through an activated phospho-Asp-tRNA(Asn) or phospho-Glu-tRNA(Gln)		Cj1197c	0.0855264	0.0800575	0.105139	0.0902409	233	0.140617	0.115343	0.0555539	0.103838	191		Cj1197c	1.1507		0.499912
Cj1198	J7QY31	luxS	YP_002344589.1	164	S-ribosylhomocysteine lyase	Cytoplasmic	8.96	H	Involved in the synthesis of autoinducer 2 (AI-2) which is secreted by bacteria and is used to communicate both the cell density and the metabolic potential of the environment. The regulation of gene expression in response to changes in cell density is called quorum sensing. Catalyzes the transformation of S-ribosylhomocysteine (RHC) to homocysteine (HC) and 4,5- dihydroxy-2,3-pentadione (DPD)		Cj1198	0.0739196	0.0626048	0.085415	0.0739798	275	0.044703	0.0333529	0.0441217	0.0407259	411		Cj1198	0.5505		0.0348962
Cj1199	J7S2C8		YP_002344590.1	330	oxidoreductase	Cytoplasmic	9.97	C	iron ascorbate-dependent oxidoreductase		Cj1199	0.00352993	0	0	0.00117664	1284	0	0	0	0	ND		Cj1199	∞		0.516442
Cj1200	J7RRZ5		YP_002344591.1	262	NLPA family lipoprotein	Cytoplasmic membrane	9.99	P	Belongs to the nlpA lipoprotein family		Cj1200	0.0101544	0.00586148	0	0.00533863	1116	0	0	0.00597635	0.00199212	1134		Cj1200	0.3732		0.442224
Cj1201	J7RCR5	metE	YP_002344592.1	754	5-methyltetrahydropteroyltriglutamate--homocysteine methyltransferase	Cytoplasmic	8.96	E	Catalyzes the transfer of a methyl group from 5- methyltetrahydrofolate to homocysteine resulting in methionine formation		Cj1201	0.0318929	0.0342655	0.0183368	0.0281651	571	0.0125442	0.0112739	0.0264481	0.0167554	684		Cj1201	0.5949		0.299474
Cj1202	J7S0T7	metF	YP_002344593.1	282	methylenetetrahydrofolate reductase	Cytoplasmic	9.97	E	Methylenetetrahydrofolate reductase		Cj1202	0	0	0	0	ND	0.0958059	0.139919	0	0.0785749	250		Cj1202	∞		0.172709
Cj1204c	J7S2D0	atpB	YP_002344595.1	226	ATP synthase subunit A	Cytoplasmic membrane	10	C	it plays a direct role in the translocation of protons across the membrane		Cj1204c	0.00467578	0	0.0166653	0.00711368	1035	0	0	0	0	ND		Cj1204c	∞		0.276976
Cj1205c	J7RRZ9	radA	YP_002344596.1	446	DNA repair protein RadA	Cytoplasmic	8.96	O	DNA-dependent ATPase involved in processing of recombination intermediates, plays a role in repairing DNA breaks. Stimulates the branch migration of RecA-mediated strand transfer reactions, allowing the 3' invading strand to extend heteroduplex DNA faster. Binds ssDNA in the presence of ADP but not other nucleotides, has ATPase activity that is stimulated by ssDNA and various branched DNA structu…		Cj1205c	0.0040439	0.0036008	0.0975334	0.0350594	506	0.354819	0	0.00874847	0.121189	162		Cj1205c	3.4567		0.426756
Cj1206c	J7RCS1	ftsY	YP_002344597.1	288	signal recognition particle protein	Cytoplasmic*	9.12	U	Involved in targeting and insertion of nascent membrane proteins into the cytoplasmic membrane. Acts as a receptor for the complex formed by the signal recognition particle (SRP) and the ribosome-nascent chain (RNC). Interaction with SRP-RNC leads to the transfer of the RNC complex to the Sec translocase for insertion into the membrane, the hydrolysis of GTP by both Ffh and FtsY, and the dissocia…		Cj1206c	0.0294208	0.0227697	0.0209991	0.0243965	618	0.0565201	0.064308	0.0472927	0.0560403	320		Cj1206c	2.2971	30	0.0418428
Cj1207c	J7S0U2		YP_002344598.1	185	lipoprotein thiredoxin	Cytoplasmic membrane	9.86	CO	Thioredoxin-like		Cj1207c	0.0313955	0.0167668	0.0285678	0.0255767	603	0.0939535	0.0673096	0.0785804	0.0799478	246		Cj1207c	3.1258	16	0.0328712
Cj1209	J7S2D2	rny	YP_002344600.1	517	ribonuclease Y	Cytoplasmic	8.96	S	Endoribonuclease that initiates mRNA decay		Cj1209	0.0124147	0.0271054	0.0275879	0.0223693	644	0.0775715	0.11985	0.0652745	0.0875653	218		Cj1209	3.9145		0.0633817
Cj1210	J7RS02		YP_002344601.1	185	integral membrane protein	Cytoplasmic membrane	10	S	membrane-associated protein		Cj1210	0	0	0	0	ND	0	0	0	0	ND		Cj1210	0		NA
Cj1213c	J7QY40	glcD	YP_002344604.1	460	glycolate oxidase subunit D	Cytoplasmic	9.97	C	Glycolate oxidase subunit		Cj1213c	0.044213	0.041547	0.0290703	0.0382768	482	0.0465245	0.0629428	0.0709182	0.0601285	301		Cj1213c	1.5709		0.17958
Cj1214c	J7S2D4		YP_002344605.1	241	exporting protein	Cytoplasmic	8.96	C	Plasminogen-binding protein pgbA N-terminal		Cj1214c	0.0678488	0.0486741	0.0567876	0.0577702	345	0.0389196	0.0295268	0.0382331	0.0355598	447		Cj1214c	0.6155		0.0471458
Cj1215	J7RS06		YP_002344606.1	386	peptidase M23 family protein	Cytoplasmic	9.26	M	peptidase M23		Cj1215	0.025027	0.0231044	0.024814	0.0243151	619	0.0695801	0.0965329	0.0860256	0.0840462	227		Cj1215	3.4565	11	0.0348962
Cj1217c	J7S0U7		YP_002344608.1	226	laccase domain-containing protein	Cytoplasmic	8.96	S	Belongs to the multicopper oxidase YfiH RL5 family		Cj1217c	0.00844772	0.00795833	0.00650552	0.00763719	1015	0	0	0.477517	0.159172	128		Cj1217c	20.8418		0.33747
Cj1218c	J7QY44	ribA	YP_002344609.1	203	riboflavin synthase subunit alpha	Cytoplasmic	9.97	H	riboflavin synthase alpha		Cj1218c	0.00582399	0.00432836	0.00537024	0.0051742	1126	0.00625051	0.00288906	0.0157018	0.00828047	896		Cj1218c	1.6003		0.415342
Cj1219c	J7S2D6		YP_002344610.1	846	periplasmic protein	Outer membrane	9.49	S	Protein conserved in bacteria		Cj1219c	0.0743886	0.0679217	0.061869	0.0680598	300	0.15081	0.271576	0.194158	0.205515	105		Cj1219c	3.0196		0.071255
Cj1220	J7RS10	groS	YP_002344611.1	86	co-chaperonin GroES	Cytoplasmic	9.26	O	Binds to Cpn60 in the presence of Mg-ATP and suppresses the ATPase activity of the latter		Cj1220	0.169057	0.227594	0.136667	0.177773	130	0.13374	0.129102	0.266798	0.176547	120		Cj1220	0.9931		0.658994
Cj1221	J7RCT3	groL	YP_002344612.1	545	chaperone GroEL	Cytoplasmic	9.97	O	Prevents misfolding and promotes the refolding and proper assembly of unfolded polypeptides generated under stress conditions		Cj1221	0.884539	1.25382	1.21265	1.117	9	1.86853	2.28812	2.52381	2.22682	3		Cj1221	1.9936		0.0328712
Cj1222c	J7S0V1	dccS	YP_002344613.1	396	two-component sensor histidine kinase	Cytoplasmic membrane	7.88	T	Histidine kinase		Cj1222c	0.0669793	0.0547371	0.059516	0.0604108	333	0.155391	0.124413	0.124177	0.13466	150		Cj1222c	2.2291	35	0.0328712
Cj1223c	J7QY47	dccR	YP_002344614.1	221	two-component regulator	Cytoplasmic	9.97	KT	response regulator		Cj1223c	0.00821207	0.00511215	0.00792703	0.00708375	1036	0.00570505	0	0.00394482	0.00321662	1072		Cj1223c	0.4541		0.262521
Cj1224	J7S2D8		YP_002344615.1	199	iron-binding protein	Cytoplasmic	8.96	P	Hemerythrin		Cj1224	0.0439634	0.0364486	0.0451314	0.0418478	458	0.0170621	0.0204865	0.00252937	0.0133593	761		Cj1224	0.3192		0.0786447
Cj1225	J7RS13		YP_002344616.1	82	hypothetical protein Cj1225	Unknown	0	S	Ribbon-helix-helix domain		Cj1225	0	0.0226422	0	0.00754738	1018	0.00722011	0	0	0.0024067	1113		Cj1225	0.3189		0.46059
Cj1226c	J7RCT8		YP_002344617.1	415	two-component sensor histidine kinase	Cytoplasmic membrane	7.88	T	Histidine kinase		Cj1226c	0	0.00608255	0.00602351	0.00403535	1171	0.0148002	0.0395767	0.00378453	0.0193872	638		Cj1226c	4.8043		0.239067
Cj1227c	J7S0V6		YP_002344618.1	224	two-component regulator	Cytoplasmic	9.97	K	response regulator		Cj1227c	0.0708195	0.0556079	0.0683152	0.0649142	317	0.0485507	0.0329035	0.0552446	0.0455663	371		Cj1227c	0.7019		0.053576
Cj1228c	J7QY50	htrA	YP_002344619.1	472	serine protease	Periplasmic	9.76	M	Belongs to the peptidase S1C family		Cj1228c	0.172603	0.200571	0.185553	0.186243	123	0.441937	0.444273	0.37058	0.41893	39		Cj1228c	2.2494	33	0.0328712
Cj1229	J7S2E1	cbpA	YP_002344620.1	297	curved-DNA binding protein	Cytoplasmic	9.94	O	Co-chaperone-curved DNA binding protein A		Cj1229	0.0376519	0.0295012	0.0253341	0.030829	542	0.0324507	0.0249588	0.030782	0.0293972	514		Cj1229	0.9536		0.543862
Cj1230	J7RS16	hspR	YP_002344621.1	124	heat shock transcriptional regulator	Cytoplasmic	9.97	K	Transcriptional regulator		Cj1230	0.00555999	0.00748581	0.00339584	0.00548054	1106	0.00884048	0.00712254	0.0101301	0.00869771	885		Cj1230	1.587		0.351353
Cj1231	J7RCU2	kefB	YP_002344622.1	541	glutathione-regulated potassium-efflux system protein	Cytoplasmic membrane	10	P	Belongs to the monovalent cation proton antiporter 2 (CPA2) transporter (TC 2.A.37) family		Cj1231	0	0	0.002162	0.000720668	1314	0.00770969	0	0.0122401	0.00664992	942		Cj1231	9.2274		0.242447
Cj1232	J7S0W1		YP_002344623.1	110	hypothetical protein Cj1232	Unknown	0	0			Cj1232	0.030847	0.00725754	0.0105509	0.0162185	751	0.00889941	0.00920058	0	0.00603333	970		Cj1232	0.372		0.252388
Cj1233	J7QY54		YP_002344624.1	206	HAD-superfamily hydrolase	Cytoplasmic	9.26	S	HAD-superfamily hydrolase, subfamily IA, variant 1		Cj1233	0.0196969	0.0156976	0.015792	0.0170621	739	0.00550936	0.00309767	0.00625459	0.00495387	1005		Cj1233	0.2903		0.0684359
Cj1234	J7S2E3	glyS	YP_002344625.1	664	glycine--tRNA ligase subunit beta	Cytoplasmic	9.97	J	Glycyl-tRNA synthetase beta subunit		Cj1234	0.0263054	0.0525666	0.0496998	0.0428572	449	0.0458697	0.053015	0.0367768	0.0452205	374		Cj1234	1.0551		0.573308
Cj1235	J7RS20		YP_002344626.1	273	peptidase M23 family protein	Unknown	0	M	peptidase M23		Cj1235	0.0767938	0.021936	0.0204052	0.0397117	469	0.0968014	0	0	0.0322671	476		Cj1235	0.8125		0.463879
Cj1236	J7RCU7		YP_002344627.1	316	hypothetical protein Cj1236	Cytoplasmic	8.96	S	Putative S-adenosyl-L-methionine-dependent methyltransferase		Cj1236	0	0.00633989	0.00503946	0.00379312	1180	0	0	0	0	ND		Cj1236	∞		0.303312
Cj1237c	J7S0W5		YP_002344628.1	324	phosphatase	Unknown	0	FP	Ppx GppA		Cj1237c	0.0132232	0.0406509	0.0116022	0.0218254	651	0.158708	0.130937	0.0716563	0.120434	164		Cj1237c	5.5181		0.0663767
Cj1238	J7QY56	pdxJ	YP_002344629.1	257	pyridoxine 5\'-phosphate synthase	Cytoplasmic	9.97	H	Catalyzes the complicated ring closure reaction between the two acyclic compounds 1-deoxy-D-xylulose-5-phosphate (DXP) and 3-amino-2-oxopropyl phosphate (1-amino-acetone-3-phosphate or AAP) to form pyridoxine 5'-phosphate (PNP) and inorganic phosphate		Cj1238	0.0306392	0.0856871	0.0153855	0.0439039	436	0.0117759	0.0107819	0.0309399	0.0178326	666		Cj1238	0.4062		0.332091
Cj1239	J7S2E5	pdxA	YP_002344630.1	364	4-hydroxythreonine-4-phosphate dehydrogenase	Cytoplasmic	9.97	H	Catalyzes the NAD(P)-dependent oxidation of 4- (phosphohydroxy)-L-threonine (HTP) into 2-amino-3-oxo-4- (phosphohydroxy)butyric acid which spontaneously decarboxylates to form 3-amino-2-oxopropyl phosphate (AHAP)		Cj1239	0	0	0.00249838	0.000832793	1305	0.00542537	0	0.0409995	0.0154749	712		Cj1239	18.582		0.288679
Cj1240c	J7RS24		YP_002344631.1	200	periplasmic protein	Unknown	0	0			Cj1240c	0.0023477	0.00528624	0.00291414	0.00351602	1195	0	0	0	0	ND		Cj1240c	∞		0.28959
Cj1241	J7RCV1		YP_002344632.1	399	MFS transport protein	Cytoplasmic membrane	10	EGP	Major facilitator Superfamily		Cj1241	0	0	0	0	ND	0	0	0	0	ND		Cj1241	0		NA
Cj1242	J7S0W8		YP_002344633.1	106	hypothetical protein Cj1242	Unknown	0	0			Cj1242	0	0	0.00358721	0.00119574	1282	0	0	0	0	ND		Cj1242	∞		0.514841
Cj1243	J7QY62	hemE	YP_002344634.1	340	uroporphyrinogen decarboxylase	Cytoplasmic	9.97	H	Catalyzes the decarboxylation of four acetate groups of uroporphyrinogen-III to yield coproporphyrinogen-III		Cj1243	0.0420672	0.0417338	0.0464319	0.043411	440	0.0391267	0.0479333	0.0350492	0.0407031	412		Cj1243	0.9376		0.481272
Cj1244	J7S2E8		YP_002344635.1	300	radical SAM domain-containing protein	Cytoplasmic	8.96	C	Radical SAM		Cj1244	0.012962	0.0816194	0.0126174	0.0357329	503	0.0259026	0.0101775	0.0135734	0.0165512	687		Cj1244	0.4632		0.403145
Cj1245c	J7RS27		YP_002344636.1	398	membrane protein	Cytoplasmic	8.96	0			Cj1245c	0.00331996	0.00547889	0.0062921	0.00503032	1133	0.004914	0.00284862	0.00131282	0.00302515	1081		Cj1245c	0.6014		0.445588
Cj1246c	J7RCV6	uvrC	YP_002344637.1	600	excinuclease ABC subunit C	Cytoplasmic	9.97	L	The UvrABC repair system catalyzes the recognition and processing of DNA lesions. UvrC both incises the 5' and 3' sides of the lesion. The N-terminal half is responsible for the 3' incision and the C-terminal half is responsible for the 5' incision		Cj1246c	0.028637	0.0352617	0.00578672	0.0232285	631	0.0159182	0.0213996	0	0.0124393	782		Cj1246c	0.5355		0.103306
Cj1247c	J7S0X2		YP_002344638.1	164	hypothetical protein Cj1247c	Unknown	0	0			Cj1247c	0	0.00351833	0	0.00117278	1285	0	0	0	0	ND		Cj1247c	∞		0.516442
Cj1248	J7QY66	guaA	YP_002344639.1	511	GMP synthase	Cytoplasmic	9.97	F	Catalyzes the synthesis of GMP from XMP		Cj1248	0.0634994	0.0632516	0.0764045	0.0677185	301	0.17584	0.129809	0.0364844	0.114044	173		Cj1248	1.6841		0.324565
Cj1249	J7S2F1		YP_002344640.1	486	hypothetical protein Cj1249	Cytoplasmic	8.96	0			Cj1249	0.00666006	0.0149104	0.0130856	0.011552	869	0	0	0	0	ND		Cj1249	∞		0.0946946
Cj1250	J7RS31	purD	YP_002344641.1	416	phosphoribosylamine--glycine ligase	Cytoplasmic	9.97	F	Belongs to the GARS family		Cj1250	0.0302036	0.0257536	0.0403616	0.0321063	526	0	0	0.0108901	0.00363004	1053		Cj1250	0.1131	14	0.0328712
Cj1251	J7RCW1		YP_002344642.1	150	hypothetical protein Cj1251	Cytoplasmic membrane	9.82	S	RDD family		Cj1251	0.00541717	0	0.00529801	0.00357173	1192	0	0.137762	0	0.0459206	370		Cj1251	12.8567		0.353663
Cj1252	J7S0X5		YP_002344643.1	682	hypothetical protein Cj1252	Outer membrane	9.49	M	Involved in the assembly of lipopolysaccharide (LPS) at the surface of the outer membrane		Cj1252	0.0201364	0.0194751	0.0163468	0.0186528	701	0.0332583	0.0288717	0.0340343	0.0320548	479		Cj1252	1.7185		0.0744076
Cj1253	J7QY71	pnp	YP_002344644.1	719	polynucleotide phosphorylase	Cytoplasmic	9.97	J	Involved in mRNA degradation. Catalyzes the phosphorolysis of single-stranded polyribonucleotides processively in the 3'- to 5'-direction		Cj1253	0.0403781	0.0623544	0.0667311	0.0564879	351	0.0698175	0.0846177	0.0595821	0.0713391	272		Cj1253	1.2629		0.267805
Cj1254	J7S2F4		YP_002344645.1	160	hypothetical protein Cj1254	Unknown	0	L	G T U mismatch-specific DNA glycosylase		Cj1254	0	0	0	0	ND	0.00405942	0.00111155	0	0.00172366	1149		Cj1254	∞		0.45686
Cj1256c	J7RCW7		YP_002344647.1	220	membrane protein	Cytoplasmic	8.96	S	Protein of unknown function (DUF4230)		Cj1256c	0.0317566	0.0182552	0.0227712	0.024261	620	0.0597941	0.0500396	0.0494891	0.0531076	333		Cj1256c	2.189	39	0.0328712
Cj1257c	J7S0Y2		YP_002344648.1	394	efflux pump protein	Cytoplasmic membrane	10	EGP	Major facilitator Superfamily		Cj1257c	0	0	0	0	ND	0	0	0	0	ND		Cj1257c	0		NA
Cj1258	J7QY74		YP_002344649.1	151	phosphotyrosine protein phosphatase	Cytoplasmic	9.26	T	Belongs to the low molecular weight phosphotyrosine protein phosphatase family		Cj1258	0.00751104	0.00570382	0.00768828	0.00696771	1042	0.00906276	0.00596654	0.00637768	0.00713566	932		Cj1258	1.0241		0.639443
Cj1259	J7S2F7	porA	YP_002344650.1	424	major outer membrane protein	Outer membrane	10	P	major outer membrane protein		Cj1259	5.10022	4.54645	6.48667	5.37778	1	4.03728	4.54413	5.60735	4.72958	1		Cj1259	0.8795		0.165332
Cj1260c	J7RS39	dnaJ	YP_002344651.1	373	chaperone protein DnaJ	Cytoplasmic	9.97	O	ATP binding to DnaK triggers the release of the substrate protein, thus completing the reaction cycle. Several rounds of ATP-dependent interactions between DnaJ, DnaK and GrpE are required for fully efficient folding. Also involved, together with DnaK and GrpE, in the DNA replication of plasmids through activation of initiation proteins		Cj1260c	0.00329669	0.00439612	0.0693748	0.0256892	599	0.0350337	0.0349595	0.0137108	0.0279013	527		Cj1260c	1.0861		0.638016
Cj1261	J7RCX2	racR	YP_002344652.1	223	two-component regulator	Cytoplasmic	9.97	K	response regulator		Cj1261	0.158379	0.14748	0.162099	0.155986	147	0.085867	0.0874761	0.0670077	0.0801169	245		Cj1261	0.5136		0.034698
Cj1262	J7S0Y4	racS	YP_002344653.1	411	two-component sensor histidine kinase	Cytoplasmic membrane	7.88	T	Histidine kinase		Cj1262	0.00527193	0.00912957	0.00437844	0.00625998	1067	0.0197427	0.0156515	0.0151875	0.0168606	683		Cj1262	2.6934		0.0998195
Cj1263	J7QY80	recR	YP_002344654.1	190	recombination protein RecR	Cytoplasmic	9.97	L	May play a role in DNA repair. It seems to be involved in an RecBC-independent recombinational process of DNA repair. It may act with RecF and RecO		Cj1263	0.0109058	0.0248854	0.0272062	0.0209991	664	0	0	0.00712349	0.0023745	1115		Cj1263	0.1131		0.0711271
Cj1264c	J7S2G0	hydD	YP_002344655.1	178	hydrogenase maturation protease	Cytoplasmic	8.96	C	hydrogenase maturation protease		Cj1264c	0.0187417	0.0148361	0.0199399	0.0178392	721	0.0130703	0.00875626	0.0155197	0.0124488	780		Cj1264c	0.6978		0.180107
Cj1265c	J7RS42	hydC	YP_002344656.1	230	Ni/Fe-hydrogenase B-type cytochrome subunit	Cytoplasmic membrane	10	C	Ni Fe-hydrogenase, b-type cytochrome subunit		Cj1265c	0.0112534	0.00695609	0.00906943	0.00909298	963	0	0	0	0	ND		Cj1265c	∞		0.099386
Cj1266c	J7RCX6	hydB	YP_002344657.1	571	Ni/Fe-hydrogenase large subunit	Cytoplasmic membrane	7.88	C	Belongs to the NiFe NiFeSe hydrogenase large subunit family		Cj1266c	0.305108	0.544771	0.541851	0.46391	40	0.579869	0.716266	0.947289	0.747808	23		Cj1266c	1.612		0.0604191
Cj1267c	J7S0Z1	hydA	YP_002344658.1	379	Ni/Fe-hydrogenase small subunit	Cytoplasmic membrane	10	C	Small subunit		Cj1267c	0.22286	0.179259	0.228746	0.210289	110	0.298782	0.360423	0.51591	0.391705	47		Cj1267c	1.8627		0.099
Cj1268c	J7QY85	mnmC	YP_002344659.1	613	bifunctional tRNA (mnm(5)s(2)U34)-methyltransferase/FAD-dependent cmnm(5)s(2)U34 oxidoreductase	Cytoplasmic	9.97	J	Catalyzes the last two steps in the biosynthesis of 5- methylaminomethyl-2-thiouridine (mnm(5)s(2)U) at the wobble position (U34) in tRNA. Catalyzes the FAD-dependent demodification of cmnm(5)s(2)U34 to nm(5)s(2)U34, followed by the transfer of a methyl group from S-adenosyl-L-methionine to nm(5)s(2)U34, to form mnm(5)s(2)U34		Cj1268c	0.00321328	0	0.00165034	0.00162121	1263	0	0	0.00196505	0.000655016	1203		Cj1268c	0.404		0.542937
Cj1269c	J7S2G3	amiA	YP_002344660.1	659	N-acetylmuramoyl-L-alanine amidase	Outer membrane	9.49	M	N-acetylmuramoyl-L-alanine amidase		Cj1269c	0.0119149	0.0167034	0.0169448	0.0151877	773	0.0274539	0.0300531	0.0326013	0.0300361	507		Cj1269c	1.9777		0.0471458
Cj1270c	J7RS45		YP_002344661.1	363	2-nitropropane dioxygenase	Cytoplasmic	9.97	S	2-nitropropane dioxygenase		Cj1270c	0.0937424	0.0985096	0.077353	0.0898683	235	0.100377	0.106742	0.108607	0.105242	187		Cj1270c	1.1711		0.181898
Cj1271c	J7RCY1	tyrS	YP_002344662.1	401	tyrosine--tRNA ligase	Cytoplasmic	9.97	J	Catalyzes the attachment of tyrosine to tRNA(Tyr) in a two-step reaction tyrosine is first activated by ATP to form Tyr- AMP and then transferred to the acceptor end of tRNA(Tyr)		Cj1271c	0.0610878	0.0762713	0.085877	0.074412	273	0.0533234	0.0487062	0.0298481	0.0439593	382		Cj1271c	0.5908		0.149767
Cj1272c	J7S0Z4	spoT	YP_002344663.1	731	guanosine-3\',5\'-bis(diphosphate) 3\'-pyrophosphohydrolase	Cytoplasmic	8.96	KT	In eubacteria ppGpp (guanosine 3'-diphosphate 5-' diphosphate) is a mediator of the stringent response that coordinates a variety of cellular activities in response to changes in nutritional abundance		Cj1272c	0.0124832	0.00553272	0.0213268	0.0131142	824	0.0230194	0.0227112	0.0188923	0.021541	606		Cj1272c	1.6426		0.262433
Cj1273c	J7QY90	rpoZ	YP_002344664.1	74	DNA-directed RNA polymerase subunit omega	Unknown	0	K	Promotes RNA polymerase assembly. Latches the N- and C- terminal regions of the beta' subunit thereby facilitating its interaction with the beta and alpha subunits		Cj1273c	0.0143405	0.0151776	0.00917586	0.012898	829	0.013241	0.0119948	0	0.00841192	894		Cj1273c	0.6522		0.284707
Cj1274c	J7S2G7	pyrH	YP_002344665.1	239	uridylate kinase	Cytoplasmic	9.97	F	Catalyzes the reversible phosphorylation of UMP to UDP		Cj1274c	0.0990817	0.0363699	0.0728893	0.069447	295	0.00617721	0.00672628	0.0140166	0.00897335	872		Cj1274c	0.1292		0.0854511
Cj1275c	J7RS49		YP_002344666.1	397	peptidase M23 family protein	Cytoplasmic	8.96	M	peptidase M23		Cj1275c	0.024248	0.0246708	0.0121397	0.0203528	674	0.0253064	0.0032784	0.038552	0.0223789	594		Cj1275c	1.0995		0.608689
Cj1276c	J7RCY5		YP_002344667.1	268	integral membrane protein	Cytoplasmic membrane	10	D	Cell division protein FtsX		Cj1276c	0.0129739	0.0093315	0.00925123	0.0105189	896	0.0147706	0.00567541	0.00619901	0.00888166	876		Cj1276c	0.8444		0.475126
Cj1277c	J7S0Z8		YP_002344668.1	221	ABC transporter ATP-binding protein	Cytoplasmic membrane	9.99	D	ATP-binding protein		Cj1277c	0.0319845	0.0147392	0.0169904	0.021238	659	0.0517998	0.0420379	0.0230074	0.0389484	423		Cj1277c	1.8339		0.11545
Cj1278c	J7QY96	trmB	YP_002344669.1	392	tRNA (guanine-N(7)-)-methyltransferase	Cytoplasmic	9.97	J	Catalyzes the formation of N(7)-methylguanine at position 46 (m7G46) in tRNA		Cj1278c	0.00705854	0.0112652	0.0100812	0.00946832	947	0.00338996	0.00571403	0	0.00303467	1080		Cj1278c	0.3205		0.173897
Cj1279c	J7S2H0		YP_002344670.1	411	fibronectin domain-containing lipoprotein	Unknown	0	S	Fibronectin type 3 domain-containing protein		Cj1279c	0.243558	0.0924736	0.168266	0.168099	136	0.403916	0.419227	0.347205	0.390116	48		Cj1279c	2.3207		0.0601958
Cj1280c	J7RS53		YP_002344671.1	322	pseudouridine synthase	Cytoplasmic	9.97	J	Responsible for synthesis of pseudouridine from uracil		Cj1280c	0.00848406	0.00809068	0.0122329	0.00960254	939	0.00427557	0.0126079	0	0.00562781	981		Cj1280c	0.5861		0.407423
Cj1283	J7S101	ktrB	YP_002344673.1	447	K+ uptake protein	Cytoplasmic membrane	10	P	Potassium uptake protein		Cj1283	0	0.0290509	0	0.00968363	932	0	0	0	0	ND		Cj1283	∞		0.334881
Cj1284	J7QYA1	ktrA	YP_002344674.1	216	K+ uptake protein	Cytoplasmic	8.96	P	uptake protein		Cj1284	0.0288045	0.0122723	0.0127499	0.0179422	717	0.013473	0.00890259	0.00877356	0.010383	836		Cj1284	0.5787		0.218488
Cj1285c	J7S2H4		YP_002344675.1	223	hypothetical protein Cj1285c	Cytoplasmic	8.96	H	Catalyzes the dehydration of chorismate into 3- (1- carboxyvinyl)oxy benzoate, a step in the biosynthesis of menaquinone (MK, vitamin K2)		Cj1285c	0.00798476	0.00480386	0.00509567	0.00596143	1081	0.00633344	0.00483288	0.00719944	0.00612192	967		Cj1285c	1.0269		0.649667
Cj1286c	J7RS57	upp	YP_002344676.1	208	uracil phosphoribosyltransferase	Cytoplasmic	9.97	F	Catalyzes the conversion of uracil and 5-phospho-alpha- D-ribose 1-diphosphate (PRPP) to UMP and diphosphate		Cj1286c	0.0178654	0.0188997	0.00508183	0.013949	803	0.00939458	0.00732672	0.0754747	0.030732	495		Cj1286c	2.2032		0.43337
Cj1287c	J7RCZ2		YP_002344677.1	411	malate oxidoreductase	Cytoplasmic	9.97	C	malic enzyme		Cj1287c	0.189917	0.177885	0.147479	0.17176	134	0.0694945	0.090408	0.0983733	0.0860919	220		Cj1287c	0.5012		0.0621209
Cj1288c	J7S105	gltX	YP_002344678.1	463	glutamate--tRNA ligase	Cytoplasmic	10	J	Catalyzes the attachment of glutamate to tRNA(Glu) in a two-step reaction glutamate is first activated by ATP to form Glu-AMP and then transferred to the acceptor end of tRNA(Glu)		Cj1288c	0.074649	0.0906728	0.0766543	0.0806587	254	0.0502138	0.0325276	0.039128	0.0406231	414		Cj1288c	0.5036		0.0663767
Cj1289	J7QYA5		YP_002344679.1	271	hypothetical protein Cj1289	Unknown	0	O	Chaperone involved in the correct folding and assembly of outer membrane proteins. Recognizes specific patterns of aromatic residues and the orientation of their side chains, which are found more frequently in integral outer membrane proteins. May act in both early periplasmic and late outer membrane-associated steps of protein maturation		Cj1289	0.0784961	0.0612314	0.05536	0.0650292	314	0.0321085	0.0252851	0.0343957	0.0305964	500		Cj1289	0.4705		0.0575262
Cj1290c	J7S2H7	accC	YP_002344680.1	443	biotin carboxylase	Cytoplasmic	9.97	I	Biotin carboxylase		Cj1290c	0.10586	0.118416	0.115056	0.113111	194	0.0623031	0.0778683	0.0664787	0.0688834	275		Cj1290c	0.609		0.0328712
Cj1291c	J7RS60	accB	YP_002344681.1	151	biotin carboxyl carrier protein of acetyl-CoA carboxylase	Periplasmic	9.96	I	first, biotin carboxylase catalyzes the carboxylation of the carrier protein and then the transcarboxylase transfers the carboxyl group to form malonyl-CoA		Cj1291c	0.0302398	0.0195646	0.0286043	0.0261362	591	0.0193764	0.0155206	0.0188594	0.0179188	664		Cj1291c	0.6856		0.134246
Cj1292	J7RCZ5	dcd	YP_002344682.1	186	deoxycytidine triphosphate deaminase	Cytoplasmic	9.97	F	Belongs to the dCTP deaminase family		Cj1292	0.0622014	0.0507465	0.0518586	0.0549355	355	0.0315795	0.0181659	0.0285266	0.0260907	545		Cj1292	0.4749	84	0.0341232
Cj1293	J7S108	pseB	YP_002344683.1	334	UDP-N-acetylglucosamine 4,6-dehydratase	Cytoplasmic	8.96	M	UDP-N-acetylglucosamine 4,6-dehydratase		Cj1293	0.0768555	0.067089	0.0691471	0.0710305	285	0.0367578	0.037646	0.0481573	0.0408537	410		Cj1293	0.5752		0.0503917
Cj1294	J7QYB0	pseC	YP_002344684.1	376	UDP-4-amino-4,6-dideoxy-N-acetyl-beta-L-altrosamine transaminase	Cytoplasmic	9.97	E	Belongs to the DegT DnrJ EryC1 family		Cj1294	0.0120773	0.0126122	0.0133505	0.01268	834	0.00323117	0.00960728	0.0168962	0.00991156	847		Cj1294	0.7817		0.436758
Cj1295	J7S2I2		YP_002344685.1	435	hypothetical protein Cj1295	Cytoplasmic	8.96	Q	Domain of unknown function (DUF4910)		Cj1295	0.0225631	0.0101946	0.0291081	0.0206219	668	0	0	0.0343698	0.0114566	804		Cj1295	0.5556		0.309645
Cj1298	J7S111		YP_002344688.1	263	N-acetyltransferase	Cytoplasmic	8.96	V	Updated (2006) note Literature search identified paper linking product function of Cj1296 Cj1297 Cj1298 to antimicrobial efflux pumps		Cj1298	0	0	0	0	ND	0	0	0	0	ND		Cj1298	0		NA
Cj1299	J7QYB5	acpP2	YP_002344689.1	76	acyl carrier protein	Unknown	0	IQ	Carrier of the growing fatty acid chain in fatty acid biosynthesis		Cj1299	0.172748	0.00104505	0	0.057931	343	0.0068262	0	0.00567167	0.00416596	1028		Cj1299	0.0719		0.335599
Cj1300	J7S2I4		YP_002344690.1	297	SAM domain-containing methyltransferase	Cytoplasmic	8.96	H	Methyltransferase domain		Cj1300	0.041086	0.0336095	0.0432641	0.0393199	476	0.0204699	0.0204772	0.0077724	0.0162399	698		Cj1300	0.413		0.0877603
Cj1301	J7RS67		YP_002344691.1	138	hypothetical protein Cj1301	Cytoplasmic	8.96	E	Glyoxalase/Bleomycin resistance protein/Dioxygenase superfamily		Cj1301	0.00710378	0.0039739	0.00534663	0.00547477	1107	0	0	0	0	ND		Cj1301	∞		0.18118
Cj1302	J7RD03		YP_002344692.1	520	HAD-superfamily hydrolase	Cytoplasmic	8.96	Q	HAD-superfamily phosphatase subfamily IIIC		Cj1302	0.00658617	0.00953465	0.00866592	0.00826224	993	0.0052111	0	0.00524523	0.00348544	1060		Cj1302	0.4219		0.268407
Cj1303	J7S115	fabH2	YP_002344693.1	353	3-oxoacyl-ACP synthase	Cytoplasmic	9.97	I	3-Oxoacyl-[acyl-carrier-protein (ACP)] synthase III C terminal		Cj1303	0.0123509	0.013489	0.0107375	0.0121925	845	0.00666732	0	0.00204298	0.00290344	1088		Cj1303	0.2381		0.116338
Cj1304	J7QYC0	acpP3	YP_002344694.1	73	acyl carrier protein	Unknown	0	IQ	fatty acid biosynthetic process		Cj1304	0.0538322	0.055185	0.0352734	0.0480969	409	0.0116325	0	0.0125424	0.00805829	902		Cj1304	0.1675		0.0633417
Cj1305c	J7S2I7		YP_002344695.1	405	hypothetical protein Cj1305c	Cytoplasmic	8.96	E	no Hp match. A member of the 617 family of C.j. proteins containing homopolymeric tracts		Cj1305c	0.0015366	0.0241221	0.00259732	0.00941867	948	0	0	0.00303849	0.00101283	1181		Cj1305c	0.1075		0.32947
Cj1306c	J7RS73		YP_002344696.1	408	hypothetical protein Cj1306c	Cytoplasmic	8.96	E	no Hp match. A member of the 617 family of C.j. proteins containing homopolymeric tracts		Cj1306c	0.000856077	0.0454901	0	0.0154487	769	0	0	0	0	ND		Cj1306c	∞		0.327918
Cj1307	J7RD07		YP_002344697.1	502	amino acid activating protein	Cytoplasmic	9.97	Q	amino acid adenylation domain protein		Cj1307	0.0242416	0.0248971	0.0305397	0.0265595	584	0.0137993	0.0194237	0.0219091	0.0183774	657		Cj1307	0.6919		0.116119
Cj1308	J7S118		YP_002344698.1	75	acyl carrier protein	Unknown	0	IQ	fatty acid biosynthetic process		Cj1308	0.0376889	0.0401341	0.0255658	0.0344629	511	0.0422912	0	0.00854006	0.0169437	681		Cj1308	0.4917		0.260198
Cj1309c	J7QYC5		YP_002344699.1	356	hypothetical protein Cj1309c	Cytoplasmic	8.96	0			Cj1309c	0.0356878	0.0387659	0.0346965	0.0363834	499	0.0115981	0.0156334	0.0100703	0.0124339	783		Cj1309c	0.3417	58	0.0328712
Cj1310c	J7S2J0		YP_002344700.1	404	hypothetical protein Cj1310c	Cytoplasmic	8.96	E	no Hp match. A member of the 617 family of C.j. proteins containing homopolymeric tracts		Cj1310c	0	0.0321717	0	0.0107239	889	0.00940846	0	0.00303849	0.00414898	1031		Cj1310c	0.3869		0.472387
Cj1311	J7RS74	pseF	YP_002344701.1	232	pseudaminic acid cytidylyltransferase	Cytoplasmic	9.26	M	CMP-N-acetylneuraminic acid synthetase		Cj1311	0.0191675	0.0170924	0.0190232	0.0184277	708	0.0116191	0.00743214	0.00419085	0.00774736	909		Cj1311	0.4204		0.0976272
Cj1312	J7RD11	pseG	YP_002344702.1	274	UDP-2,4-diacetamido-2,4,6-trideoxy-beta-L-altropyranose hydrolase	Cytoplasmic	8.96	M	pseudaminic acid biosynthesis-associated protein PseG		Cj1312	0.00523191	0	0.00456611	0.00326601	1207	0	0	0	0	ND		Cj1312	∞		0.330863
Cj1313	J7S121	pseH	YP_002344703.1	157	N-acetyltransferase	Cytoplasmic	8.96	J	Pseudaminic acid biosynthesis N-acetyl transferase		Cj1313	0	0	0	0	ND	0	0	0	0	ND		Cj1313	0		NA
Cj1314c	J7QYC9	hisF	YP_002344704.1	248	imidazole glycerol phosphate synthase subunit HisF	Cytoplasmic	9.97	E	IGPS catalyzes the conversion of PRFAR and glutamine to IGP, AICAR and glutamate. The HisF subunit catalyzes the cyclization activity that produces IGP and AICAR from PRFAR using the ammonia provided by the HisH subunit		Cj1314c	0.00457629	0.00415883	0.00293593	0.00389035	1175	0.00390614	0	0	0.00130205	1168		Cj1314c	0.3347		0.361915
Cj1315c	J7S2J3	hisH	YP_002344705.1	201	imidazole glycerol phosphate synthase subunit HisH	Cytoplasmic	9.97	E	IGPS catalyzes the conversion of PRFAR and glutamine to IGP, AICAR and glutamate. The HisH subunit provides the glutamine amidotransferase activity that produces the ammonia necessary to HisF for the synthesis of IGP and AICAR		Cj1315c	0.157486	0.104289	0.127629	0.129801	175	0.00829364	0.00831117	0.0213699	0.0126582	774		Cj1315c	0.0975	10	0.034698
Cj1316c	J7RS79	pseA	YP_002344706.1	378	pseudaminic acid biosynthesis protein PseA	Cytoplasmic	9.97	D	tRNA processing		Cj1316c	0.0245881	0.0352469	0.0401122	0.0333157	518	0.0261753	0.0374424	0.0258882	0.0298353	510		Cj1316c	0.8955		0.452434
Cj1317	J7RD15	pseI	YP_002344707.1	343	pseudaminic acid synthase	Cytoplasmic	8.96	M	acid synthase		Cj1317	0.018119	0.0148067	0.0193823	0.017436	728	0.00937758	0.0135993	0.0112533	0.01141	808		Cj1317	0.6544		0.211217
Cj1318	J7S126	maf1	YP_002344708.1	649	hypothetical protein Cj1318	Cytoplasmic	8.96	S	hmm pf01973		Cj1318	0.0142957	0.0197114	0.0134245	0.0158105	759	0.0177383	0.0328322	0.0256946	0.0254217	553		Cj1318	1.6079		0.13673
Cj1319	J7QYD4		YP_002344709.1	323	NAD-dependent 4,6-dehydratase	Cytoplasmic	9.97	M	Male sterility protein		Cj1319	0.00878522	0.00679009	0.147915	0.0544967	362	0.0132948	0.00337118	0.00857351	0.00841317	893		Cj1319	0.1544		0.332091
Cj1320	J7S2J6		YP_002344710.1	384	PLP-dependent aminotransferase	Cytoplasmic	9.97	E	Belongs to the DegT DnrJ EryC1 family		Cj1320	0.00270507	0.00330482	0.00370746	0.00323912	1208	0.00213191	0.00268041	0.0070811	0.00396447	1041		Cj1320	1.2239		0.5753
Cj1321	J7RS82					Unknown	0	M	Bacterial transferase hexapeptide (six repeats)		Cj1321	0.00994709	0	0	0.0033157	1205	0	0	0	0	ND		Cj1321	∞		0.390552
Cj1322	J7RD21					Unknown	0	I	3-hydroxyacyl-CoA dehydrogenase		Cj1322	0.00908793	0	0.0165623	0.00855008	981	0.016656	0.0198872	0	0.0121811	790		Cj1322	1.4247		0.537258
Cj1323	J7S129					Cytoplasmic	8.96	I	3-hydroxyacyl-CoA dehydrogenase		Cj1323	0	0	0	0	ND	0	0	0.00698925	0.00232975	1119		Cj1323	∞		0.429543
Cj1324	J7QYD9		YP_002344714.1	373	hypothetical protein Cj1324	Cytoplasmic	8.96	0			Cj1324	0.232937	0.272879	0.240485	0.248767	90	0.198889	0.193025	0.255487	0.2158	100		Cj1324	0.8675		0.286
Cj1325	J7S2K0		YP_002344715.1	224	methyltransferase	Cytoplasmic	8.96	Q	identified by Glimmer3 with a raw score of		Cj1325	0.0115592	0.00487425	0.014873	0.0104355	900	0.0568029	0.0162378	0.0171377	0.0300595	506		Cj1325	2.8805		0.236107
Cj1327	J7RS85	neuB2	YP_002344716.1	334	N,N\'-diacetyllegionaminic acid synthase	Cytoplasmic	8.96	M	NeuB family		Cj1327	0.0189784	0.0209002	0.160308	0.0667287	305	0.0451514	0.0419326	0.0335069	0.040197	418		Cj1327	0.6024		0.464426
Cj1328	J7RD25	neuC2	YP_002344717.1	384	GDP/UDP-N,N\'-diacetylbacillosamine 2-epimerase	Cytoplasmic	8.96	M	UDP-N-acetylglucosamine 2-epimerase		Cj1328	0.00734317	0.00583682	0.00742511	0.00686836	1050	0.00662097	0.00817279	0.0112575	0.00868376	887		Cj1328	1.2643		0.445289
Cj1329	J7S133		YP_002344718.1	341	sugar-phosphate nucleotide transferase	Cytoplasmic	9.97	M	COG1208 Nucleoside-diphosphate-sugar pyrophosphorylase involved in lipopolysaccharide biosynthesis translation initiation factor 2B, gamma epsilon subunits (eIF-2Bgamma eIF-2Bepsilon)		Cj1329	0.00301737	0.00307136	0.00750641	0.00453171	1153	0.00758251	0.0089912	0.00956259	0.0087121	883		Cj1329	1.9225		0.252388
Cj1330	J7QYE4		YP_002344719.1	301	isomerase	Cytoplasmic	8.96	S	dehydrogenases and related proteins		Cj1330	0	0	0.00442796	0.00147599	1270	0	0	0	0	ND		Cj1330	∞		0.486891
Cj1331	J7S2K3	ptmB	YP_002344720.1	235	CMP-N,N\'-diacetyllegionaminic acid synthase	Cytoplasmic	9.97	M	Cytidylyltransferase		Cj1331	0.0105569	0.0700519	0.00809092	0.0295666	556	0.00870477	0.00665528	0.0104282	0.0085961	889		Cj1331	0.2907		0.332091
Cj1332	J7RS88	ptmA	YP_002344721.1	256	flagellin modification protein A	Cytoplasmic	9.26	N	Enoyl-(Acyl carrier protein) reductase		Cj1332	0.0222579	0.0146699	0.0184625	0.0184635	706	0.0124366	0.0265694	0.00600851	0.0150048	728		Cj1332	0.8127		0.499907
Cj1333	J7RD30	pseD	YP_002344722.1	653	protein PseD	Cytoplasmic	8.96	S	hmm pf01973		Cj1333	0.00977592	0.0114475	0.014779	0.0120008	852	0	0.0405282	0.0121938	0.017574	672		Cj1333	1.4644		0.488763
Cj1334	J7S137	maf3	YP_002344723.1	619	hypothetical protein Cj1334	Cytoplasmic	8.96	S	hmm pf01973		Cj1334	0.0142957	0.00885915	0.0125067	0.0118872	856	0.0158648	0	0.0264332	0.0140993	748		Cj1334	1.1861		0.545966
Cj1337	J7S2K6	pseE	YP_002344725.1	628	protein PseE	Cytoplasmic	8.96	S	hmm pf01973		Cj1337	0.0246602	0.0246769	0.0212058	0.0235143	624	0.0509418	0.0502747	0.0346018	0.0452728	373		Cj1337	1.9253		0.0585455
Cj1338c	J7RS90	flaB	YP_002344726.1	572	flagellin B	Extracellular, Flagellar	9.96	N	Flagellin is the subunit protein which polymerizes to form the filaments of bacterial flagella		Cj1338c	0.38109	0.632335	0.66448	0.559302	29	1.01902	1.0673	0.975786	1.0207	15		Cj1338c	1.825		0.0503917
Cj1339c	J7RD35	flaA	YP_002344727.1	572	flagellin A	Extracellular, Flagellar	9.96	N	Flagellin is the subunit protein which polymerizes to form the filaments of bacterial flagella		Cj1339c	0.620934	0.954407	0.98442	0.853254	15	1.46895	1.8708	2.16104	1.83359	6		Cj1339c	2.1489	41	0.0328712
Cj1340c	J7S143		YP_002344728.1	605	motility protein	Cytoplasmic	8.96	S	Protein of unknown function DUF115		Cj1340c	0.00598615	0.00799381	0.0124848	0.0088216	972	0	0.0010918	0	0.000363932	1210		Cj1340c	0.0413		0.127615
Cj1342c	J7S2K9	maf7	YP_002344730.1	413	hypothetical protein Cj1342c	Cytoplasmic	8.96	E	no Hp match. A member of the 617 family of C.j. proteins containing homopolymeric tracts		Cj1342c	0	0.0347097	0	0.0115699	867	0	0	0.00203905	0.000679685	1198		Cj1342c	0.0587		0.353663
Cj1343c	J7RS93		YP_002344731.1	171	periplasmic protein	Extracellular	9.64	NU	transformation system protein		Cj1343c	0.00693215	0	0	0.00231072	1236	0.0157486	0.00829402	0.0149932	0.0130119	768		Cj1343c	5.6311		0.0980538
Cj1344c	J7RD39	tsaD	YP_002344732.1	335	tRNA N6-adenosine threonylcarbamoyltransferase	Extracellular	9.71	J	Required for the formation of a threonylcarbamoyl group on adenosine at position 37 (t(6)A37) in tRNAs that read codons beginning with adenine. Is involved in the transfer of the threonylcarbamoyl moiety of threonylcarbamoyl-AMP (TC-AMP) to the N6 group of A37, together with TsaE and TsaB. TsaD likely plays a direct catalytic role in this reaction		Cj1344c	0.013586	0	0.0053459	0.00631064	1063	0.00100253	0	0.0117436	0.00424871	1025		Cj1344c	0.6733		0.536307
Cj1345c	J7S147		YP_002344733.1	464	periplasmic protein	Cytoplasmic	8.96	S	C-terminal domain of metallo-carboxypeptidase		Cj1345c	0	0.00444087	0	0.00148029	1269	0	0	0	0	ND		Cj1345c	∞		0.486891
Cj1346c	J7QYG1	dxr	YP_002344734.1	356	1-deoxy-D-xylulose 5-phosphate reductoisomerase	Cytoplasmic	8.96	I	Catalyzes the NADP-dependent rearrangement and reduction of 1-deoxy-D-xylulose-5-phosphate (DXP) to 2-C-methyl-D-erythritol 4-phosphate (MEP)		Cj1346c	0.00438513	0.00762984	0.00407706	0.00536401	1114	0.00856465	0.00716503	0.00658843	0.00743937	918		Cj1346c	1.3869		0.418775
Cj1347c	J7S2L2	cdsA	YP_002344735.1	241	phosphatidate cytidylyltransferase	Cytoplasmic membrane	10	S	Belongs to the CDS family		Cj1347c	0.0226822	0	0.0241011	0.0155944	765	0.00864055	0	0	0.00288018	1092		Cj1347c	0.1847		0.199227
Cj1349c	J7RD46		YP_002344737.1	435	fibronectin/fibrinogen-binding protein	Cytoplasmic	8.96	K	Fibronectin fibrinogen-binding protein		Cj1349c	0.155617	0.016878	0.0203425	0.064279	320	0	0.0186781	0	0.00622605	961		Cj1349c	0.0969		0.288917
Cj1350	J7S152	mobA	YP_002344738.1	191	molybdopterin-guanine dinucleotide biosynthesis protein	Cytoplasmic	9.26	H	Transfers a GMP moiety from GTP to Mo-molybdopterin (Mo- MPT) cofactor (Moco or molybdenum cofactor) to form Mo- molybdopterin guanine dinucleotide (Mo-MGD) cofactor		Cj1350	0	0	0.00155125	0.000517084	1319	0.00661373	0.00981134	0.0102532	0.00889275	875		Cj1350	17.1979		0.103368
Cj1351	J7QYG5	pldA	YP_002344739.1	329	phospholipase A	Outer membrane	10	M	phospholipase		Cj1351	0.00927761	0.0112409	0.0109198	0.0104794	899	0	0	0.00148073	0.000493575	1207		Cj1351	0.0471		0.0786447
Cj1353	J7RSA0	ceuC	YP_002344741.1	312	enterochelin uptake permease	Cytoplasmic membrane	10	P	Belongs to the binding-protein-dependent transport system permease family. FecCD subfamily		Cj1353	0	0	0	0	ND	0	0	0	0	ND		Cj1353	0		NA
Cj1354	J7RD49	ceuD	YP_002344742.1	251	enterochelin uptake ATP-binding protein	Cytoplasmic membrane	9.82	P	ABC transporter		Cj1354	0	0	0	0	ND	0	0	0	0	ND		Cj1354	0		NA
Cj1355	J7S156	ceuE	YP_002344743.1	330	enterochelin uptake substrate-binding protein	Periplasmic	9.76	P	Periplasmic binding protein		Cj1355	0.0395872	0.0338495	0.0202001	0.0312123	538	0.08138	0.101404	0.0794114	0.0873984	219		Cj1355	2.8001	22	0.0348962
Cj1356c	J7QYH0		YP_002344744.1	184	integral membrane protein	Cytoplasmic membrane	10	S	integral membrane protein		Cj1356c	0.0278393	0.0580356	0.0487599	0.0448783	427	0.0307201	0.0434412	0.037573	0.0372448	436		Cj1356c	0.8299		0.274613
Cj1357c	J7S2L9	nrfA	YP_002344745.1	610	cytochrome c nitrite reductase cytochrome c552 subunit	Unknown*	0	C	Catalyzes the reduction of nitrite to ammonia, consuming six electrons in the process		Cj1357c	0.043747	0.0929251	0.127522	0.0880646	238	0.340033	0.386936	0.302786	0.343252	56		Cj1357c	3.8977	6	0.0367412
Cj1358c	J7RSA3	nrfH	YP_002344746.1	171	cytochrome c nitrite reductase small subunit	Cytoplasmic membrane	9.82	C	cytochrome C-type protein		Cj1358c	0.0210474	0.0228756	0.0195213	0.0211481	662	0.0284349	0.0154081	0.024552	0.0227983	587		Cj1358c	1.078		0.545966
Cj1359	J7RD53	ppk	YP_002344747.1	694	polyphosphate kinase	Cytoplasmic membrane	7.88	F	Catalyzes the reversible transfer of the terminal phosphate of ATP to form a long-chain polyphosphate (polyP)		Cj1359	0.0172477	0.0287645	0.0308103	0.0256075	601	0.0227629	0.0155058	0.0433489	0.0272059	532		Cj1359	1.0624		0.591144
Cj1361c	J7QYH4		YP_002344749.1	150	hypothetical protein Cj1361c	Cytoplasmic	8.96	T	Histidine kinase		Cj1361c	0.00389556	0.00475816	0	0.00288457	1217	0	0	0	0	ND		Cj1361c	∞		0.351222
Cj1362	J7S2M3	ruvB	YP_002344750.1	335	Holliday junction DNA helicase RuvB	Cytoplasmic	9.97	L	The RuvA-RuvB complex in the presence of ATP renatures cruciform structure in supercoiled DNA with palindromic sequence, indicating that it may promote strand exchange reactions in homologous recombination. RuvAB is a helicase that mediates the Holliday junction migration by localized denaturation and reannealing		Cj1362	0.00690416	0.0104077	0.00871183	0.00867457	978	0.0100278	0.0232753	0.0208889	0.018064	661		Cj1362	2.0824		0.142875
Cj1363	J7RSA5	amaA	YP_002344751.1	347	acid membrane antigen A	Cytoplasmic membrane	10	S	acid membrane antigen A		Cj1363	0.00427723	0	0.00355448	0.00261057	1224	0	0	0	0	ND		Cj1363	∞		0.367879
Cj1364c	J7RD71	fumC	YP_002344752.1	463	fumarate hydratase	Cytoplasmic	9.97	C	Involved in the TCA cycle. Catalyzes the stereospecific interconversion of fumarate to L-malate		Cj1364c	0.257801	0.350533	0.373775	0.32737	56	0.269625	0.36377	0.401985	0.345127	55		Cj1364c	1.0542		0.0989976
Cj1365c	J7S180		YP_002344753.1	1041	serine protease	Unknown*	0	O	serine protease		Cj1365c	0.0152033	0.0116101	0.0177301	0.0148479	780	0.0642861	0.052955	0.0337581	0.0503331	342		Cj1365c	3.3899		0.0786447
Cj1366c	J7QYJ4	glmS	YP_002344754.1	598	glucosamine--fructose-6-phosphate aminotransferase	Cytoplasmic	9.97	M	Catalyzes the first step in hexosamine metabolism, converting fructose-6P into glucosamine-6P using glutamine as a nitrogen source		Cj1366c	0.0344896	0.0408085	0.0670118	0.0474367	413	0.0142987	0.0603335	0.00780411	0.0274788	529		Cj1366c	0.5793		0.358893
Cj1367c	J7S2N5		YP_002344755.1	782	nucleotidyltransferase	Cytoplasmic	8.96	O	Modifies, by uridylylation and deuridylylation, the PII regulatory proteins (GlnB and homologs), in response to the nitrogen status of the cell that GlnD senses through the glutamine level. Under low glutamine levels, catalyzes the conversion of the PII proteins and UTP to PII-UMP and PPi, while under higher glutamine levels, GlnD hydrolyzes PII-UMP to PII and UMP (deuridylylation). Thus, control…		Cj1367c	0	0.00398697	0.00556836	0.00318511	1210	0.00189808	0	0.00616865	0.00268891	1101		Cj1367c	0.8442		0.608689
Cj1368	J7RSC4		YP_002344756.1	354	hypothetical protein Cj1368	Cytoplasmic	8.96	H	Radical SAM enzyme that catalyzes the addition of the adenosyl radical to the double bond of 3- (1- carboxyvinyl)oxy benzoate, leading to aminodeoxyfutalosine (AFL), a key intermediate in the formation of menaquinone (MK, vitamin K2) from chorismate		Cj1368	0.0332122	0.035668	0.0388495	0.0359099	502	0.0425124	0.0374966	0.0258463	0.0352851	452		Cj1368	0.9826		0.631586
Cj1369	J7RD74		YP_002344757.1	439	permease	Cytoplasmic membrane	10	S	permease		Cj1369	0	0	0	0	ND	0	0	0	0	ND		Cj1369	0		NA
Cj1370	J7S189		YP_002344758.1	147	nucleotide phosphoribosyltransferase	Cytoplasmic	8.96	F	phosphoribosyltransferase		Cj1370	0.0531135	0.0427051	0.0504193	0.048746	398	0.0643754	0.0554892	0.0598724	0.0599123	303		Cj1370	1.2291		0.0711271
Cj1371	J7QYJ6		YP_002344759.1	232	periplasmic protein	Outer membrane	9.93	M	(Lipo)protein		Cj1371	0.0135558	0.016745	0.015137	0.0151459	774	0.0333068	0.0237595	0.0200204	0.0256956	549		Cj1371	1.6965		0.168165
Cj1372	J7S2N9		YP_002344760.1	189	periplasmic protein	Unknown	0	Q	Toluene tolerance protein		Cj1372	0.0207592	0.0155991	0.0152019	0.0171867	734	0.0107299	0	0.00335516	0.00469502	1011		Cj1372	0.2732		0.0684359
Cj1373	J7RSD3		YP_002344761.1	823	integral membrane protein	Cytoplasmic membrane	10	S	MMPL family		Cj1373	0	0	0	0	ND	0	0	0	0	ND		Cj1373	0		NA
Cj1374c	J7RD77		YP_002344762.1	200	Non-canonical purine NTP pyrophosphatase	Cytoplasmic	9.97	F	Pyrophosphatase that catalyzes the hydrolysis of nucleoside triphosphates to their monophosphate derivatives, with a high preference for the non-canonical purine nucleotides XTP (xanthosine triphosphate), dITP (deoxyinosine triphosphate) and ITP. Seems to function as a house-cleaning enzyme that removes non-canonical purine nucleotides from the nucleotide pool, thus preventing their incorporation…		Cj1374c	0.0103977	0.0087656	0.00550335	0.00822223	995	0.00745045	0.00721915	0.00653277	0.00706746	936		Cj1374c	0.8596		0.516442
Cj1375	J7S192		YP_002344763.1	431	multidrug efflux transporter	Cytoplasmic membrane	10	EGP	Major facilitator Superfamily		Cj1375	0.006861	0.00906496	0.00490758	0.00694451	1045	0.00260653	0.00383174	0.0485086	0.0183156	658		Cj1375	2.6374		0.412577
Cj1376	J7QYJ8		YP_002344764.1	269	periplasmic protein	Unknown	0	S	Putative esterase		Cj1376	0.00678556	0.00864573	0.00861218	0.00801449	1002	0.00860728	0	0	0.00286909	1093		Cj1376	0.358		0.293889
Cj1377c	J7S2P4		YP_002344765.1	553	ferredoxin	Cytoplasmic	8.96	C	domain protein		Cj1377c	0.00546889	0.00501417	0.00641934	0.00563413	1093	0	0.00685758	0	0.00228586	1120		Cj1377c	0.4057		0.361915
Cj1378	J7RSD5	selA	YP_002344766.1	440	L-seryl-tRNA(Sec) selenium transferase	Cytoplasmic	9.97	J	Converts seryl-tRNA(Sec) to selenocysteinyl-tRNA(Sec) required for selenoprotein biosynthesis		Cj1378	0.0269799	0.01969	0.0291841	0.0252847	606	0	0	0.00314739	0.00104913	1180		Cj1378	0.0415	4	0.0353059
Cj1379	J7RD81	selB	YP_002344767.1	601	selenocysteine-specific elongation factor	Cytoplasmic	9.97	J	Elongation factor		Cj1379	0.00174814	0.000612174	0.00501793	0.00245941	1232	0.00530162	0	0	0.00176721	1148		Cj1379	0.7185		0.597665
Cj1380	J7S194		YP_002344768.1	236	periplasmic protein	Unknown	0	O	Required for disulfide bond formation in some periplasmic proteins. Acts by transferring its disulfide bond to other proteins and is reduced in the process		Cj1380	0.26146	0.190264	0.234751	0.228825	98	0.125394	0.123443	0.214561	0.154466	131		Cj1380	0.675		0.143625
Cj1381	J7QYK0		YP_002344769.1	176	lipoprotein	Unknown	0	0			Cj1381	0.00216775	0	0	0.000722585	1313	0.0238598	0.00565177	0	0.0098372	850		Cj1381	13.6139		0.267805
Cj1382c	J7S2P6	fldA	YP_002344770.1	163	flavodoxin FldA	Unknown	0	C	Low-potential electron donor to a number of redox enzymes		Cj1382c	0.836643	0.50235	0.569703	0.636232	23	0.186987	0.117417	0.141518	0.148641	135		Cj1382c	0.2336	32	0.0391706
Cj1383c	J7RSD9		YP_002344771.1	231	hypothetical protein Cj1383c	Cytoplasmic	8.96	0			Cj1383c	0	0.00908804	0	0.00302935	1215	0	0	0	0	ND		Cj1383c	∞		0.400667
Cj1385	J7S197	katA	YP_002344773.1	474	catalase	Unknown*	0	C	Catalase		Cj1385	0.0593072	0.0839353	0.00946865	0.0509037	384	0.023122	0.0154956	0	0.0128725	771		Cj1385	0.2529		0.143625
Cj1386	J7QYK2		YP_002344774.1	156	ankyrin repeat-containing protein	Unknown	0	S	Ankyrin repeat protein		Cj1386	0	0.00246022	0	0.000820074	1308	0	0	0	0	ND		Cj1386	∞		0.555731
Cj1387c	J7S2P8		YP_002344775.1	218	hypothetical protein Cj1387c	Cytoplasmic	8.96	S	YheO-like PAS domain		Cj1387c	0	0	0	0	ND	0	0	0	0	ND		Cj1387c	0		NA
Cj1388	J7RSE1		YP_002344776.1	120	endoribonuclease L-PSP	Cytoplasmic	9.26	J	endoribonuclease L-PSP		Cj1388	0.0296088	0.021553	0.0245069	0.0252229	609	0.0135513	0	0	0.0045171	1017		Cj1388	0.1791	22	0.0426326
Cj1393	J7S1A0	metC				Cytoplasmic	9.97	E	Catalyzes the formation of L-cystathionine from O- succinyl-L-homoserine (OSHS) and L-cysteine, via a gamma- replacement reaction. In the absence of thiol, catalyzes gamma- elimination to form 2-oxobutanoate, succinate and ammonia (By similarity)		Cj1393	0	0	0.00284799	0.00094933	1297	0	0	0	0	ND		Cj1393	∞		0.543862
Cj1394	J7QYK5		YP_002344779.1	455	adenylosuccinate lyase	Cytoplasmic	9.97	F	Belongs to the lyase 1 family. Adenylosuccinate lyase subfamily		Cj1394	0	0	0	0	ND	0	0	0	0	ND		Cj1394	0		NA
Cj1397	J7S2Q1		YP_002344780.1	74	ferrous iron transport protein	Unknown	0	P	FeoA		Cj1397	0.000940538	0.0355946	0.00245352	0.0129962	825	0	0.0108629	0	0.00362097	1055		Cj1397	0.2786		0.293889
Cj1398	J7RSE4	feoB	YP_002344781.1	613	ferrous iron transport protein	Cytoplasmic membrane	10	P	transporter of a GTP-driven Fe(2 ) uptake system		Cj1398	0	0.00048363	0.0507391	0.0170743	738	0.0951566	0	0.0080499	0.0344022	459		Cj1398	2.0149		0.499907
Cj1399c	J7RD92	hydA2	YP_002344782.1	497	Ni/Fe-hydrogenase small subunit	Cytoplasmic membrane	7.88	C	small subunit		Cj1399c	0	0	0.00531761	0.00177254	1254	0	0	0	0	ND		Cj1399c	∞		0.464426
Cj1400c	J7S1A3	fabI	YP_002344783.1	274	enoyl-ACP reductase	Cytoplasmic membrane	9.82	I	Enoyl- acyl-carrier-protein reductase NADH		Cj1400c	0.0302403	0.0236386	0.0240745	0.0259845	595	0.00569824	0.016108	0	0.00726873	925		Cj1400c	0.2797		0.099
Cj1401c	J7QYK8	tpiA	YP_002344784.1	223	triosephosphate isomerase	Cytoplasmic	9.97	G	Involved in the gluconeogenesis. Catalyzes stereospecifically the conversion of dihydroxyacetone phosphate (DHAP) to D-glyceraldehyde-3-phosphate (G3P)		Cj1401c	0.00399747	0.0739092	0.0531784	0.043695	439	0	0	0	0	ND		Cj1401c	∞		0.154329
Cj1402c	J7S2Q3	pgk	YP_002344785.1	400	phosphoglycerate kinase	Cytoplasmic	9.97	F	Belongs to the phosphoglycerate kinase family		Cj1402c	0.0186983	0.0215419	0.01846	0.0195667	689	0.0339278	0.0372619	0.0216888	0.0309595	493		Cj1402c	1.5823		0.13673
Cj1403c	J7RSE9	gapA	YP_002344786.1	332	glyceraldehyde 3-phosphate dehydrogenase	Cytoplasmic	9.97	G	Belongs to the glyceraldehyde-3-phosphate dehydrogenase family		Cj1403c	0.040043	0.0321441	0.0357915	0.0359928	501	0.0129795	0.028865	0.0228856	0.0215767	605		Cj1403c	0.5995		0.169971
Cj1404	J7RD96	nadD	YP_002344787.1	181	nicotinate-nucleotide adenylyltransferase	Cytoplasmic	9.26	H	Catalyzes the reversible adenylation of nicotinate mononucleotide (NaMN) to nicotinic acid adenine dinucleotide (NaAD)		Cj1404	0.00490857	0.00629865	0.00498816	0.00539846	1110	0.00524959	0.014932	0	0.00672719	939		Cj1404	1.2461		0.561696
Cj1405	J7S1A6	rsfS	YP_002344788.1	108	fibosomal silencing factor RsfS	Cytoplasmic	9.97	J	Functions as a ribosomal silencing factor. Interacts with ribosomal protein L14 (rplN), blocking formation of intersubunit bridge B8. Prevents association of the 30S and 50S ribosomal subunits and the formation of functional ribosomes, thus repressing translation		Cj1405	0.0144661	0	0.0093257	0.00793061	1007	0	0	0.0223608	0.00745361	917		Cj1405	0.9399		0.645023
Cj1406c	J7QYL3		YP_002344789.1	116	periplasmic protein	Unknown*	0	S	Protein of unknown function (DUF1090)		Cj1406c	0	0	0	0	ND	0	0	0	0	ND		Cj1406c	0		NA
Cj1407c	J7S2Q6		YP_002344790.1	462	phospho-sugar mutase	Cytoplasmic	9.97	G	phosphomannomutase		Cj1407c	0.0134196	0.0153011	0.0162482	0.0149896	778	0.00570242	0.00677984	0.00720896	0.00656374	945		Cj1407c	0.4379		0.0996421
Cj1408	J7RSF1	fliL	YP_002344791.1	178	flagellar basal body-associated protein FliL	Cytoplasmic membrane	9.82	N	Controls the rotational direction of flagella during chemotaxis		Cj1408	0.0619989	0.0434649	0.0680624	0.057842	344	0.146367	0.123429	0.117713	0.129169	155		Cj1408	2.2331	34	0.0370745
Cj1409	J7RDA0	acpS	YP_002344792.1	115	holo-ACP synthase	Unknown	0	I	Transfers the 4'-phosphopantetheine moiety from coenzyme A to a Ser of acyl-carrier-protein		Cj1409	0	0.00256078	0	0.000853594	1301	0	0	0.0156195	0.0052065	992		Cj1409	6.0995		0.415342
Cj1410c	J7S1A8		YP_002344793.1	139	membrane protein	Unknown	0	0			Cj1410c	0	0	0	0	ND	0.0169204	0	0	0.00564013	980		Cj1410c	∞		0.353663
Cj1411c	J7QYL5		YP_002344794.1	453	cytochrome P450	Cytoplasmic	9.97	C	Belongs to the cytochrome P450 family		Cj1411c	0.0161354	0.0240674	0.0296133	0.023272	630	0.0338569	0.049295	0.0476516	0.0436012	383		Cj1411c	1.8735		0.0426326
Cj1412c	J7S2Q9		YP_002344795.1	373	integral membrane protein	Cytoplasmic	8.96	S	Alpha beta hydrolase		Cj1412c	0	0	0.00260567	0.000868557	1300	0.00259708	0	0	0.000865694	1191		Cj1412c	0.9967		NA
Cj1413c	J7RSF5	kpsS	YP_002344796.1	394	capsule polysaccharide modification protein	Cytoplasmic	8.96	M	Capsule polysaccharide biosynthesis protein		Cj1413c	0.0392096	0.110829	0.00376464	0.0512676	377	0	0.0233433	0	0.0077811	907		Cj1413c	0.1518		0.185851
Cj1414c	J7RDA4	kpsC	YP_002344797.1	689	capsule polysaccharide modification protein	Cytoplasmic	9.97	M	polysaccharide export protein KPSC		Cj1414c	0	0.00870587	0.00518416	0.00463001	1149	0.00542652	0.00165877	0	0.00236176	1117		Cj1414c	0.5101		0.481272
Cj1415c	J7S1B1	cysC	YP_002344798.1	170	adenylylsulfate kinase	Cytoplasmic	9.97	P	Adenylylsulfate kinase		Cj1415c	0.0251364	0.0230405	0.0182574	0.0221448	647	0.0271263	0.0187657	0.0190367	0.0216429	603		Cj1415c	0.9773		0.608689
Cj1416c	J7QYL9		YP_002344799.1	253	sugar nucleotidyltransferase	Cytoplasmic	9.97	M	Nucleotidyl transferase		Cj1416c	0.0209138	0.0177177	0.0190364	0.0192227	692	0.0230003	0.0227906	0.0233126	0.0230345	585		Cj1416c	1.1983		0.268407
Cj1417c	J7S2R1		YP_002344800.1	200	amidotransferase	Cytoplasmic	8.96	S	glutamine amidotransferase		Cj1417c	0	0.00281496	0.00205305	0.00162267	1262	0.0119156	0.00963285	0	0.00718283	930		Cj1417c	4.4266		0.302119
Cj1418c	J7RSF8		YP_002344801.1	779	hypothetical protein Cj1418c	Cytoplasmic	8.96	G	PEP-utilising enzyme, mobile domain		Cj1418c	0.0142977	0.0313375	0.0306419	0.0254257	605	0.0369474	0.0388854	0.028605	0.0348126	456		Cj1418c	1.3692		0.281645
Cj1419c	J7RDA8		YP_002344802.1	253	methyltransferase	Cytoplasmic	9.97	Q	methyltransferase		Cj1419c	0.0620813	0.00723909	0.0196813	0.0296672	555	0.0887918	0.132353	0.0124168	0.0778538	254		Cj1419c	2.6242		0.28378
Cj1420c	J7S1B4		YP_002344803.1	257	methyltransferase	Cytoplasmic	9.97	Q	Methyltransferase domain		Cj1420c	0.561485	0.524883	0.52765	0.538006	31	0.539199	0.40823	0.52834	0.491923	35		Cj1420c	0.9143		0.268848
Cj1421c	J7QYM2		YP_002344804.1	612	sugar transferase	Cytoplasmic	8.96	S	Protein of unknown function (DUF2972)		Cj1421c	0	0.0634482	0.00391961	0.0224559	640	0.0108446	0.0899213	0.00122275	0.0339962	461		Cj1421c	1.5139		0.267188
Cj1422c	J7S2R3		YP_002344805.1	625	sugar transferase	Cytoplasmic membrane	9.82	S	Protein of unknown function (DUF2972)		Cj1422c	0	0.0634482	0.00380747	0.0224185	643	0.0177131	0.0983902	0.00122275	0.0391087	421		Cj1422c	1.7445		0.231673
Cj1423c	J7RSG1	hddC	YP_002344806.1	221	D-glycero-D-manno-heptose 1-phosphate guanosyltransferase	Cytoplasmic	9.97	JM	Nucleotidyl transferase		Cj1423c	0.0196065	0.0112969	0.00788549	0.0129296	827	0.0081735	0.00705598	0.00602825	0.00708591	935		Cj1423c	0.548		0.23805
Cj1424c	J7RDB3	gmhA2	YP_002344807.1	201	phosphoheptose isomerase	Cytoplasmic	9.26	G	Catalyzes the isomerization of sedoheptulose 7-phosphate in D-glycero-D-manno-heptose 7-phosphate		Cj1424c	0.0605031	0.0482226	0.0511097	0.0532785	367	0.0397393	0.0195476	0.0279142	0.029067	517		Cj1424c	0.5456		0.0353272
Cj1425c	J7S1B6	hddA	YP_002344808.1	339	D-glycero-D-manno-heptose 7-phosphate kinase	Cytoplasmic	8.96	S	GHMP kinases C terminal		Cj1425c	0.0161863	0.0223772	0.0109915	0.0165183	747	0.0169615	0.0098474	0.00750427	0.0114377	805		Cj1425c	0.6924		0.316702
Cj1426c	J7QYM5		YP_002344809.1	283	methyltransferase family protein	Cytoplasmic	8.96	J	Methyltransferase FkbM domain		Cj1426c	0.0296712	0.169004	0.0289444	0.0758733	266	0.00757124	0.006044	0.00135401	0.00498975	1003		Cj1426c	0.0658		0.223782
Cj1427c	J7S2R5		YP_002344810.1	313	sugar-nucleotide epimerase/dehydratease	Cytoplasmic	8.96	M	NAD dependent epimerase dehydratase family		Cj1427c	0.26907	0.241106	0.241181	0.250452	88	0.13435	0.15508	0.150307	0.146579	137		Cj1427c	0.5853		0.0353059
Cj1428c	J7RSG5	fcl	YP_002344811.1	346	GDP-L-fucose synthetase	Cytoplasmic	9.97	GM	Catalyzes the two-step NADP-dependent conversion of GDP- 4-dehydro-6-deoxy-D-mannose to GDP-fucose, involving an epimerase and a reductase reaction		Cj1428c	0.0955196	0.0847525	0.0925073	0.0909265	230	0.107558	0.108275	0.10977	0.108534	182		Cj1428c	1.1936		0.0633817
Cj1429c	J7RDB7		YP_002344812.1	308	hypothetical protein Cj1429c	Cytoplasmic	8.96	S	Methyltransferase FkbM domain		Cj1429c	0.105985	0.0872699	0.0842872	0.0925139	226	0.0520879	0.0519407	0.0703823	0.058137	310		Cj1429c	0.6284		0.101204
Cj1430c	J7S1B9	rfbC	YP_002344813.1	181	dTDP-4-dehydrorhamnose 3,5-epimerase	Cytoplasmic	8.96	M	dTDP-4-dehydrorhamnose 3,5-epimerase		Cj1430c	0.060563	0.0508668	0.0790644	0.0634981	323	0	0	0	0	ND		Cj1430c	∞	1	0.0341232
Cj1431c	J7QYM9	hddC	YP_002344814.1	582	capsular polysaccharide heptosyltransferase	Cytoplasmic	8.96	S	Hydrolase		Cj1431c	0.0281005	0.0402716	0.0638722	0.0440814	433	0.0305737	0.0279551	0.0141319	0.0242203	568		Cj1431c	0.5494		0.275133
Cj1432c	J7S2R8		YP_002344815.1	1031	sugar transferase	Cytoplasmic	8.96	M	Hydrolase		Cj1432c	0.0167153	0.0234052	0.0302534	0.023458	626	0.0267993	0.0269148	0.0124626	0.0220589	600		Cj1432c	0.9404		0.607396
Cj1433c	J7RSG7		YP_002344816.1	368	hypothetical protein Cj1433c	Cytoplasmic	8.96	H	Catalyzes the cyclization of GTP to (8S)-3',8-cyclo-7,8- dihydroguanosine 5'-triphosphate		Cj1433c	0.026045	0.0260434	0.0288369	0.0269751	580	0.0889069	0.0653574	0.0282418	0.0608354	296		Cj1433c	2.2552		0.182929
Cj1434c	J7RDC1		YP_002344817.1	445	sugar transferase	Cytoplasmic membrane	7.88	S	TupA-like ATPgrasp		Cj1434c	0.0736406	0.0419434	0.0449683	0.0535174	366	0.0532278	0.0693744	0.0166966	0.0464329	367		Cj1434c	0.8676		0.510479
Cj1435c	J7S1C2		YP_002344818.1	211	phosphatase	Cytoplasmic	9.97	E	haloacid dehalogenase-like hydrolase		Cj1435c	0.00340695	0.00651291	0.00447036	0.00479674	1142	0.00916072	0.00640833	0.00406032	0.00654312	947		Cj1435c	1.3641		0.470276
Cj1436c	J7QYN3		YP_002344819.1	390	aminotransferase	Cytoplasmic	9.97	E	PFAM aminotransferase class I and II		Cj1436c	0.00458367	0.00307672	0.00943549	0.00569863	1090	0.00926166	0	0	0.00308722	1078		Cj1436c	0.5417		0.465398
Cj1437c	J7S2S0		YP_002344820.1	367	aminotransferase	Cytoplasmic	9.97	E	Aminotransferase class I and II		Cj1437c	0.0346414	0.0660968	0.0364274	0.0457219	420	0.00728317	0.0102458	0.00961942	0.00904947	871		Cj1437c	0.1979		0.0733427
Cj1438c	J7RSH0		YP_002344821.1	776	sugar transferase	Cytoplasmic membrane	7.88	S	TupA-like ATPgrasp		Cj1438c	0.252471	0.206164	0.208865	0.2225	101	0.124991	0.111376	0.0884744	0.108281	183		Cj1438c	0.4867	85	0.0328712
Cj1439c	J7RDC6	glf	YP_002344822.1	368	UDP-galactopyranose mutase	Cytoplasmic	8.96	M	UDP-galactopyranose mutase		Cj1439c	0.0429948	0.0332738	0.0365648	0.0376111	489	0.0234396	0.0252616	0.0207598	0.0231537	582		Cj1439c	0.6156		0.0859643
Cj1440c	J7S1C4		YP_002344823.1	407	sugar transferase	Cytoplasmic membrane	7.88	M	Involved in cell wall biogenesis		Cj1440c	0.0152658	0.0152504	0.00800708	0.0128411	831	0.0209538	0.0295507	0.0233283	0.0246109	565		Cj1440c	1.9166		0.103368
Cj1441c	J7QYN8	kfiD	YP_002344824.1	393	UDP-glucose 6-dehydrogenase	Cytoplasmic	9.97	C	Belongs to the UDP-glucose GDP-mannose dehydrogenase family		Cj1441c	0.0469866	0.041868	0.0494465	0.0461004	419	0.0284782	0.03326	0.0204197	0.027386	530		Cj1441c	0.5941		0.102056
Cj1442c	J7S2S2		YP_002344825.1	544	sugar transferase	Unknown*	0	M	N-terminal domain of galactosyltransferase		Cj1442c	0.00562854	0.00320456	0.00734131	0.00539147	1112	0	0	0.000833165	0.000277722	1214		Cj1442c	0.0515		0.198252
Cj1443c	J7RSH4	kpsF	YP_002344826.1	315	D-arabinose 5-phosphate isomerase	Cytoplasmic	8.96	M	Belongs to the SIS family. GutQ KpsF subfamily		Cj1443c	0.0334906	0.0309118	0.0401955	0.0348659	508	0.0467466	0.0304816	0.0479286	0.041719	401		Cj1443c	1.1966		0.246845
Cj1444c	J7RDC9	kpsD	YP_002344827.1	552	capsule polysaccharide ABC transporter substrate-binding protein	Periplasmic	9.44	M	Capsular polysaccharide ABC transporter, periplasmic polysaccharide-binding protein		Cj1444c	0.0493148	0.0816528	0.0802904	0.0704193	288	0.0485538	0.0667182	0.034516	0.0499293	344		Cj1444c	0.709		0.228301
Cj1445c	J7S1C7	kpsE	YP_002344828.1	372	capsule polysaccharide ABC transporter permease	Cytoplasmic	8.96	M	capsule polysaccharide export system inner membrane protein		Cj1445c	0.0703058	0.0678025	0.0401207	0.0594097	336	0.0948012	0.0968402	0.102715	0.0981188	202		Cj1445c	1.6516		0.0911342
Cj1447c	J7QYP2	kpsT	YP_002344829.1	220	capsule polysaccharide ABC transporter ATP-binding protein	Cytoplasmic membrane	9.82	GM	ABC transporter		Cj1447c	0	0.00840513	0.0103976	0.00626757	1066	0.00841587	0.122031	0	0.0434823	384		Cj1447c	6.9377		0.334679
Cj1448c	J7S2S5	kpsM	YP_002344830.1	260	capsule polysaccharide ABC transporter permease	Cytoplasmic membrane	10	GM	permease protein		Cj1448c	0	0	0	0	ND	0.112159	0	0	0.0373864	435		Cj1448c	∞		0.3308
Cj1449c	J7RSH7		YP_002344831.1	135	hypothetical protein Cj1449c	Unknown	0	S	cofactor binding		Cj1449c	0.00229332	0.00773309	0.00353919	0.00452187	1155	0	0	0	0	ND		Cj1449c	∞		0.252388
Cj1450	J7RDD3		YP_002344832.1	187	ATP/GTP-binding protein	Cytoplasmic	8.96	0			Cj1450	0	0	0	0	ND	0	0	0	0	ND		Cj1450	0		NA
Cj1451	J7S1C9	dut	YP_002344833.1	229	dUTPase	Cytoplasmic	8.96	S	PFAM dUTPase		Cj1451	0.0192969	0.0189427	0.0203054	0.019515	690	0.0157326	0.025657	0.0199456	0.0204451	624		Cj1451	1.0477		0.579016
Cj1452	J7QYP6		YP_002344834.1	237	integral membrane protein	Cytoplasmic membrane	10	S	Etoposide-induced protein 2.4 (EI24)		Cj1452	0.0184935	0	0.0743658	0.0309531	541	0	0	0	0	ND		Cj1452	∞		0.252388
Cj1453c	J7S2S6	tilS	YP_002344835.1	321	tRNA(Ile)-lysidine synthase	Cytoplasmic	9.97	J	Ligates lysine onto the cytidine present at position 34 of the AUA codon-specific tRNA(Ile) that contains the anticodon CAU, in an ATP-dependent manner. Cytidine is converted to lysidine, thus changing the amino acid specificity of the tRNA from methionine to isoleucine		Cj1453c	0	0	0	0	ND	0	0	0	0	ND		Cj1453c	0		NA
Cj1454c	J7RSH9	rimO	YP_002344836.1	439	ribosomal protein S12 methylthiotransferase	Cytoplasmic	9.97	J	Catalyzes the methylthiolation of an aspartic acid residue of ribosomal protein S12		Cj1454c	0.0083013	0.0235457	0.0101748	0.0140073	798	0.00867788	0.0119759	0.0049317	0.00852849	891		Cj1454c	0.6089		0.280333
Cj1455	J7RDD8	prfB	YP_002344837.1	365	peptide chain release factor 2	Cytoplasmic	10	J	Peptide chain release factor 2 directs the termination of translation in response to the peptide chain termination codons UGA and UAA		Cj1455	0.0397376	0.0414187	0.0370367	0.0393977	474	0.00556906	0.0132417	0.0178063	0.0122057	788		Cj1455	0.3098	51	0.0449971
Cj1456c	J7S1D1		YP_002344838.1	104	periplasmic protein	Unknown	0	0			Cj1456c	0	0	0	0	ND	0	0	0	0	ND		Cj1456c	0		NA
Cj1457c	J7QYQ0	truD	YP_002344839.1	372	tRNA pseudouridine synthase D	Cytoplasmic	8.96	J	Responsible for synthesis of pseudouridine from uracil- 13 in transfer RNAs		Cj1457c	0.00675346	0.00577309	0.0107498	0.00775877	1013	0.0109166	0.00484259	0.00295566	0.0062383	960		Cj1457c	0.804		0.531296
Cj1458c	J7S2S9	thiL	YP_002344840.1	273	thiamine monophosphate kinase	Cytoplasmic	8.96	H	Catalyzes the ATP-dependent phosphorylation of thiamine- monophosphate (TMP) to form thiamine-pyrophosphate (TPP), the active form of vitamin B1		Cj1458c	0.00441703	0	0.0508572	0.0184247	709	0.00354048	0	0	0.00118016	1174		Cj1458c	0.0641		0.327918
Cj1459	J7RSI1		YP_002344841.1	357	hypothetical protein Cj1459	Cytoplasmic	8.96	C	COG0479 Succinate dehydrogenase fumarate reductase, Fe-S protein subunit		Cj1459	0.052627	0.0520876	0.0517029	0.0521392	373	0.107597	0.107941	0.110837	0.108792	181		Cj1459	2.0866	43	0.0304452
Cj1460	J7RDE3		YP_002344842.1	127	hypothetical protein Cj1460	Cytoplasmic	8.96	0			Cj1460	0.00772507	0.0036861	0.00743624	0.00628247	1065	0.00650252	0	0.00244811	0.00298355	1084		Cj1460	0.4749		0.308594
Cj1461	J7S1D4		YP_002344843.1	227	DNA methylase	Cytoplasmic	8.96	L	methyltransferase		Cj1461	0.0329192	0	0.00163287	0.0115174	870	0	0	0	0	ND		Cj1461	∞		0.319706
Cj1462	J7QYQ3	flgI	YP_002344844.1	348	flagellar basal body P-ring protein	Periplasmic	9.44	N	Assembles around the rod to form the L-ring and probably protects the motor basal body from shearing forces during rotation		Cj1462	0.00678165	0.00879397	0.00782872	0.00780145	1012	0.0136139	0.00997265	0.0123649	0.0119838	796		Cj1462	1.5361		0.268848
Cj1464	J7RSI4	flgM	YP_002344846.1	65	flagellar biosynthesis protein FlgM	Unknown	0	S	Anti-sigma-28 factor, FlgM		Cj1464	0.0026926	0	0	0.000897535	1299	0	0	0	0	ND		Cj1464	∞		0.547993
Cj1465	J7RDE7		YP_002344847.1	144	hypothetical protein Cj1465	Cytoplasmic	8.96	0			Cj1465	0	0.00285848	0.00391617	0.00225822	1237	0	0	0	0	ND		Cj1465	∞		0.398199
Cj1466	J7S1D7	flgK	YP_002344848.1	608	flagellar hook-associated protein FlgK	Extracellular, Flagellar	9.96	N	flagellar hook-associated protein		Cj1466	0.00398486	0.00480885	0.0425098	0.0171012	737	0.00635122	0.00589256	0.00548944	0.00591107	975		Cj1466	0.3457		0.36608
Cj1467	J7QYQ7		YP_002344849.1	254	hypothetical protein Cj1467	Unknown	0	L	tigr02757		Cj1467	0	0	0	0	ND	0.0493702	0	0	0.0164567	690		Cj1467	∞		0.332091
Cj1471c	J7RSI8	ctsE	YP_002344851.1	519	type II protein secretion system protein E	Cytoplasmic	9.97	NU	Type II secretory pathway, ATPase PulE Tfp pilus assembly pathway, ATPase PilB		Cj1471c	0	0	0	0	ND	0	0	0.0233447	0.00778156	906		Cj1471c	∞		0.339629
Cj1472c	J7RDF1		YP_002344852.1	195	membrane protein	Cytoplasmic	8.96	0			Cj1472c	0.00964665	0.00880003	0.0104886	0.00964509	937	0.0115974	0.0404352	0.00378453	0.0186057	651		Cj1472c	1.929		0.392702
Cj1473c	J7S1D9	ctsP	YP_002344853.1	202	ATP/GTP-binding protein	Cytoplasmic	8.96	S	ATPases associated with a variety of cellular activities		Cj1473c	0	0	0	0	ND	0.00542537	0	0	0.00180846	1146		Cj1473c	∞		0.462897
Cj1474c	J7QYR2	ctsD	YP_002344854.1	472	type II protein secretion system protein D	Outer membrane	9.92	NU	Type II and III secretion system protein		Cj1474c	0	0	0	0	ND	0.0326839	0	0	0.0108946	820		Cj1474c	∞		0.333755
Cj1476c	J7RSJ0		YP_002344856.1	1186	pyruvate-flavodoxin oxidoreductase	Cytoplasmic	8.96	C	Oxidoreductase required for the transfer of electrons from pyruvate to flavodoxin		Cj1476c	0.237964	0.374977	0.484484	0.365808	50	0.447868	0.524392	0.565006	0.512422	33		Cj1476c	1.4008		0.0663767
Cj1477c	J7RDF6		YP_002344857.1	213	hydrolase	Cytoplasmic	9.97	S	Hydrolase		Cj1477c	0.0147625	0.0132736	0.012576	0.0135373	812	0.0119993	0	0.00559546	0.00586493	976		Cj1477c	0.4332		0.180107
Cj1478c	J7S1E2	cadF	YP_002344858.1	319	outer membrane fibronectin-binding protein	Outer membrane	10	M	Belongs to the ompA family		Cj1478c	0.523695	0.46474	0.423421	0.470619	39	0.925623	0.850447	0.659922	0.811997	22		Cj1478c	1.7254		0.0356786
Cj1479c	J7QYR7	rpsI	YP_002344859.1	129	30S ribosomal protein S9	Cytoplasmic	9.26	J	Belongs to the universal ribosomal protein uS9 family		Cj1479c	0.345682	0.300678	0.253098	0.299819	62	0.245869	0.140342	0.137692	0.174635	122		Cj1479c	0.5825		0.0348962
Cj1480c	J7S2T8	rplM	YP_002344860.1	141	50S ribosomal protein L13	Cytoplasmic	9.97	J	This protein is one of the early assembly proteins of the 50S ribosomal subunit, although it is not seen to bind rRNA by itself. It is important during the early stages of 50S assembly		Cj1480c	0.339623	0.224971	0.246943	0.270512	76	0.393685	0.286669	0.290349	0.323568	61		Cj1480c	1.1961		0.0328712
Cj1481c	J7RSJ4		YP_002344861.1	921	helicase	Cytoplasmic	8.96	L	Belongs to the helicase family. UvrD subfamily		Cj1481c	0.00295814	0.00593774	0.00871549	0.00587045	1088	0	0	0	0	ND		Cj1481c	∞		0.185851
Cj1482c	J7RDG1		YP_002344862.1	788	hypothetical protein Cj1482c	Unknown*	0	L	COG3893 inactivated superfamily I helicase		Cj1482c	0.155617	0.0258163	0.00538548	0.0622728	327	0	0.0230491	0.0351209	0.01939	637		Cj1482c	0.3114		0.392882
Cj1483c	J7S1E5		YP_002344863.1	173	lipoprotein	Unknown	0	P	FixH		Cj1483c	0.0197275	0.0211909	0.0134833	0.0181339	714	0.0459684	0.0329615	0.0555506	0.0448268	378		Cj1483c	2.472		0.100689
Cj1484c	J7QYS0		YP_002344864.1	200	membrane protein	Unknown	0	0			Cj1484c	0.0106465	0.0114172	0.010613	0.0108922	885	0.0328773	0.0229425	0.0353725	0.0303974	501		Cj1484c	2.7907		0.0663767
Cj1486c	J7RSJ7		YP_002344866.1	73	periplasmic protein	Cytoplasmic membrane	9.82	S	Family of unknown function (DUF4006)		Cj1486c	0.00331019	0.00317924	0.00898803	0.00515915	1128	0.00595894	0.00150192	0.00375272	0.00373786	1049		Cj1486c	0.7245		0.516442
Cj1487c	J7RDG5	ccoP	YP_002344867.1	287	cbb3-type cytochrome C oxidase subunit III	Periplasmic	9.22	C	C-type cytochrome. Part of the cbb3-type cytochrome c oxidase complex		Cj1487c	0.253102	0.210055	0.262083	0.241747	94	0.381772	0.408366	0.428369	0.406169	41		Cj1487c	1.6801		0.0328712
Cj1488c	J7S1E9	ccoQ	YP_002344868.1	87	cbb3-type cytochrome C oxidase subunit IV	Unknown	0	O	cytochrome c oxidase		Cj1488c	0	0	0	0	ND	0	0	0	0	ND		Cj1488c	0		NA
Cj1489c	J7QYS4	ccoO	YP_002344869.1	221	cbb3-type cytochrome c oxidase subunit II	Unknown	0	C	cytochrome c oxidase, cbb3-type, subunit II		Cj1489c	0.232859	0.194454	0.211643	0.212985	106	0.297296	0.3486	0.478843	0.374913	50		Cj1489c	1.7603		0.104148
Cj1490c	J7S2U2	ccoN	YP_002344870.1	488	cbb3-type cytochrome c oxidase subunit I	Cytoplasmic membrane	10	C	Belongs to the heme-copper respiratory oxidase family		Cj1490c	0.0011159	0.010157	0.00651964	0.00593084	1083	0	0	8.32222e-05	2.77407e-05	1217		Cj1490c	0.0047		0.226409
Cj1491c	J7RSJ9		YP_002344871.1	226	two-component regulator	Cytoplasmic	9.97	T	response regulator		Cj1491c	0.0339765	0.0351813	0.0298609	0.0330062	522	0.0417914	0.0366439	0.0288213	0.0357522	446		Cj1491c	1.0832		0.412577
Cj1492c	J7RDG8		YP_002344872.1	403	two-component sensor	Cytoplasmic membrane	7.88	T	Histidine kinase		Cj1492c	0.0114392	0.0082073	0.00705891	0.00890181	968	0.0213735	0.0206015	0.00559422	0.0158564	705		Cj1492c	1.7813		0.255626
Cj1493c	J7S1F1		YP_002344873.1	219	integral membrane protein	Cytoplasmic membrane	10	S	Cytochrome C biogenesis protein transmembrane region		Cj1493c	0	0.0100892	0	0.00336307	1203	0	0	0	0	ND		Cj1493c	∞		0.388934
Cj1494c	J7QYS8	carA	YP_002344874.1	372	carbamoyl phosphate synthase small subunit	Cytoplasmic	9.97	F	Belongs to the CarA family		Cj1494c	0.0576813	0.0434338	0.0537992	0.0516381	374	0.00852311	0.0135152	0.0172866	0.0131083	765		Cj1494c	0.2538	39	0.038458
Cj1495c	J7S2U5		YP_002344875.1	183	hypothetical protein Cj1495c	Cytoplasmic	8.96	S	protein conserved in bacteria		Cj1495c	0.0633427	0.0653329	0.0691359	0.0659372	309	0.030133	0.0191421	0.0373598	0.0288783	518		Cj1495c	0.438	78	0.0348962
Cj1496c	J7RSK3		YP_002344876.1	172	periplasmic protein	Cytoplasmic	8.96	S	PDP protein		Cj1496c	0	0	0	0	ND	0.0037496	0.000474427	0.00194511	0.00205638	1131		Cj1496c	∞		0.415342
Cj1497c	J7RDH3		YP_002344877.1	142	hypothetical protein Cj1497c	Cytoplasmic	8.96	S	Flagellar FliJ protein		Cj1497c	0	0.00704355	0.0196382	0.00889392	969	0	0	0	0	ND		Cj1497c	∞		0.250703
Cj1498c	J7S1F4	purA	YP_002344878.1	416	adenylosuccinate synthetase	Cytoplasmic	9.97	F	Plays an important role in the de novo pathway of purine nucleotide biosynthesis. Catalyzes the first committed step in the biosynthesis of AMP from IMP		Cj1498c	0.0606176	0.0720917	0.0671356	0.066615	306	0.0688886	0.0908821	0.075576	0.0784489	251		Cj1498c	1.1776		0.11027
Cj1500	J7QYT2		YP_002344879.1	402	inner membrane protein	Cytoplasmic membrane	10	S	Sulphur transport		Cj1500	0	0	0.012674	0.00422466	1164	0.00392329	0.00331312	0	0.00241214	1112		Cj1500	0.571		0.54889
Cj1501	J7S2U7		YP_002344880.1	75	hypothetical protein Cj1501	Unknown	0	O	Belongs to the sulfur carrier protein TusA family		Cj1501	0	0	0	0	ND	0	0	0	0	ND		Cj1501	0		NA
Cj1502c	J7RSK5	putP	YP_002344881.1	495	sodium/proline symporter	Cytoplasmic membrane	10	E	Belongs to the sodium solute symporter (SSF) (TC 2.A.21) family		Cj1502c	0.0040843	0	0.00385983	0.00264805	1223	0	0	0	0	ND		Cj1502c	∞		0.36534
Cj1503c	J7RDH8	putA	YP_002344882.1	1162	proline dehydrogenase/delta-1-pyrroline-5-carboxylate dehydrogenase	Cytoplasmic	9.97	C	Oxidizes proline to glutamate for use as a carbon and nitrogen source		Cj1503c	0.0248805	0.0364721	0.0650189	0.0421238	454	0.0355073	0.037062	0.0368714	0.0364802	440		Cj1503c	0.866		0.481272
Cj1504c	J7S1F7	selD	YP_002344883.1	308	selenide,water dikinase	Cytoplasmic	8.96	E	Synthesizes selenophosphate from selenide and ATP		Cj1504c	0	0.00568629	0.00467395	0.00345341	1197	0.0267927	0	0	0.00893089	874		Cj1504c	2.5861		0.473545
Cj1505c	J7QYT6		YP_002344884.1	190	two-component response regulator	Cytoplasmic	8.96	O	Belongs to the sulfur carrier protein TusA family		Cj1505c	0.0330534	0.0314659	0.0396047	0.034708	509	0.0180787	0.00984403	0.0114566	0.0131264	764		Cj1505c	0.3782		0.0536878
Cj1506c	J7S2V0		YP_002344885.1	700	MCP-type signal transduction protein	Cytoplasmic membrane	7.88	NT	methyl-accepting chemotaxis protein		Cj1506c	0.342456	0.578213	0.596686	0.505785	33	0.939877	1.00854	0.855025	0.93448	17		Cj1506c	1.8476		0.0573769
Cj1507c	J7RSK8		YP_002344886.1	245	regulatory protein	Cytoplasmic	8.96	S	Transcriptional regulator		Cj1507c	0.0196215	0.0183399	0.0219374	0.0199663	685	0.0427552	0.0372979	0.0372414	0.0390982	422		Cj1507c	1.9582		0.0449736
Cj1508c	J7RDI3	fdhD	YP_002344887.1	260	formate dehydrogenase accessory protein	Cytoplasmic	9.97	C	Required for formate dehydrogenase (FDH) activity. Acts as a sulfur carrier protein that transfers sulfur from IscS to the molybdenum cofactor prior to its insertion into FDH		Cj1508c	0.108023	0.0556309	0.0658011	0.0764851	263	0	0	0	0	ND		Cj1508c	∞		0.0519386
Cj1509c	J7S1G0	fdhC	YP_002344888.1	310	formate dehydrogenase cytochrome B subunit	Cytoplasmic membrane	10	C	formate dehydrogenase		Cj1509c	0.0138009	0.0185612	0.00717718	0.0131797	822	0	0	0.00581546	0.00193849	1136		Cj1509c	0.1471		0.169971
Cj1510c	J7QYU1	fdhB	YP_002344889.1	213	formate dehydrogenase iron-sulfur subunit	Cytoplasmic membrane	7.88	C	formate dehydrogenase		Cj1510c	0.069436	0.0524134	0.0226063	0.0481519	406	0.0852213	0.0694769	0.096033	0.0835771	228		Cj1510c	1.7357		0.180107
Cj1513c	J7S2V2		YP_002344891.1	63	hypothetical protein Cj1513c	Unknown	0	0			Cj1513c	0	0	0	0	ND	0	0	0.0111878	0.00372926	1050		Cj1513c	∞		0.38118
Cj1514c	J7RSL1		YP_002344892.1	237	hypothetical protein Cj1514c	Cytoplasmic	8.96	S	Nitrate reductase delta subunit		Cj1514c	0.0103635	0.010082	0.0120621	0.0108359	886	0.0043145	0	0.0102711	0.00486188	1006		Cj1514c	0.4487		0.211217
Cj1515c	J7RDI7		YP_002344893.1	382	carboxynorspermidine/carboxyspermidine decarboxylase	Cytoplasmic	8.96	H	Belongs to the Orn Lys Arg decarboxylase class-II family. NspC subfamily		Cj1515c	0.0183769	0.0146901	0.0278901	0.0203191	676	0.018493	0.0180978	0.0245443	0.0203784	625		Cj1515c	1.0029		0.66287
Cj1516	J7S1G3		YP_002344894.1	513	oxidoreductase	Unknown*	0	Q	Multicopper oxidase family protein		Cj1516	0.0448209	0.0429754	0.0543983	0.0473982	414	0.0083674	0.00678593	0.00731563	0.00748965	915		Cj1516	0.158	19	0.0328712
Cj1517	J7QYU6	moaD	YP_002344895.1	73	molybdopterin converting factor subunit 1	Unknown	0	H	molybdopterin converting factor		Cj1517	0.0533524	0.0362501	0	0.0298675	552	0.0186461	0.0298661	0	0.0161707	700		Cj1517	0.5414		0.277639
Cj1518	J7S2V4	moaE	YP_002344896.1	148	molybdopterin converting factor subunit 2	Unknown	0	H	molybdopterin converting factor		Cj1518	0.00774123	0.0122781	0.00148076	0.0071667	1034	0.0216372	0.0116134	0.011908	0.0150529	724		Cj1518	2.1004		0.229535
Cj1519	J7RSL4	moeA2	YP_002344897.1	396	molybdopterin biosynthesis protein	Cytoplasmic	9.97	H	molybdopterin biosynthesis		Cj1519	0.021218	0.0187197	0.0179586	0.0192988	691	0.00962627	0.00972017	0.0149104	0.011419	807		Cj1519	0.5917		0.155323
Cj1521c	J7RDJ0	cas2	YP_002344898.1	143	CRISPR-associated endoribonuclease Cas2	Unknown	0	L	CRISPR (clustered regularly interspaced short palindromic repeat), is an adaptive immune system that provides protection against mobile genetic elements (viruses, transposable elements and conjugative plasmids). CRISPR clusters contain sequences complementary to antecedent mobile elements and target invading nucleic acids. CRISPR clusters are transcribed and processed into CRISPR RNA (crRNA). Fun…		Cj1521c	0	0.00588567	0.00502695	0.00363754	1188	0	0	0	0	ND		Cj1521c	∞		0.309461
Cj1522c	J7S1G5	cas1	YP_002344899.1	296	CRISPR-associated endonuclease Cas1	Unknown	0	L	CRISPR (clustered regularly interspaced short palindromic repeat), is an adaptive immune system that provides protection against mobile genetic elements (viruses, transposable elements and conjugative plasmids). CRISPR clusters contain spacers, sequences complementary to antecedent mobile elements, and target invading nucleic acids. CRISPR clusters are transcribed and processed into CRISPR RNA (c…		Cj1522c	0.00591752	0	0	0.00197251	1251	0	0	0	0	ND		Cj1522c	∞		0.452601
Cj1523c	J7QYU9		YP_002344900.1	984	CRISPR-associated protein	Cytoplasmic	8.96	L	CRISPR (clustered regularly interspaced short palindromic repeat) is an adaptive immune system that provides protection against mobile genetic elements (viruses, transposable elements and conjugative plasmids). CRISPR clusters contain spacers, sequences complementary to antecedent mobile elements, and target invading nucleic acids. CRISPR clusters are transcribed and processed into CRISPR RNA (cr…		Cj1523c	0.00736593	0.00925172	0.0110795	0.00923238	957	0.0312163	0.0532231	0.00631199	0.0302504	503		Cj1523c	3.2766		0.23734
Cj1529c	J7S2V7	purM	YP_002344901.1	329	phosphoribosylformylglycinamidine cyclo-ligase	Cytoplasmic	9.97	F	Phosphoribosylformylglycinamidine cyclo-ligase		Cj1529c	0.0648834	0.0557958	0.0494045	0.0566946	348	0.0298216	0.0271294	0.0230271	0.0266594	539		Cj1529c	0.4702	83	0.0328712
Cj1530	J7RSL7	coaE	YP_002344902.1	201	dephospho-CoA kinase	Cytoplasmic	9.97	F	Catalyzes the phosphorylation of the 3'-hydroxyl group of dephosphocoenzyme A to form coenzyme A		Cj1530	0.0502442	0.102306	0.00122038	0.0512569	378	0	0.00203534	0	0.000678447	1199		Cj1530	0.0132		0.189422
Cj1531	J7RDJ5	dapF	YP_002344903.1	249	diaminopimelate epimerase	Cytoplasmic	9.97	E	Catalyzes the stereoinversion of LL-2,6- diaminoheptanedioate (L,L-DAP) to meso-diaminoheptanedioate (meso- DAP), a precursor of L-lysine		Cj1531	0.013513	0.00791232	0.0554615	0.025629	600	0.001266	0.00546771	0.00355151	0.00342841	1062		Cj1531	0.1338		0.238952
Cj1532	J7S1G8		YP_002344904.1	243	periplasmic protein	Cytoplasmic	8.96	S	Mannosyl-glycoprotein		Cj1532	0.00790031	0.00590505	0.00672943	0.00684493	1051	0.00464028	0	0	0.00154676	1155		Cj1532	0.226		0.190038
Cj1534c	J7S2W0		YP_002344906.1	149	bacterioferritin	Cytoplasmic	9.26	P	Belongs to the Dps family		Cj1534c	1.11712	0.941355	1.01628	1.02492	11	0.982716	0.676758	0.941532	0.867002	19		Cj1534c	0.8459		0.103368
Cj1535c	J7RSL9	pgi	YP_002344907.1	406	glucose-6-phosphate isomerase	Cytoplasmic	9.97	G	Belongs to the GPI family		Cj1535c	0.0316787	0.023716	0.0314363	0.0289436	564	0.0189607	0.0194746	0.0153114	0.0179156	665		Cj1535c	0.619		0.127615
Cj1536c	J7RDK0	galU	YP_002344908.1	274	UTP-glucose-1-phosphate uridylyltransferase	Cytoplasmic	9.97	M	UTP-glucose-1-phosphate uridylyltransferase		Cj1536c	0.0617902	0.0544256	0.0589141	0.0583766	342	0.0326209	0.0315711	0.029745	0.0313123	489		Cj1536c	0.5364		0.0337504
Cj1537c	J7S1H1	acs	YP_002344909.1	657	acetyl-CoA synthetase	Cytoplasmic	9.97	F	Catalyzes the conversion of acetate into acetyl-CoA (AcCoA), an essential intermediate at the junction of anabolic and catabolic pathways. AcsA undergoes a two-step reaction. In the first half reaction, AcsA combines acetate with ATP to form acetyl-adenylate (AcAMP) intermediate. In the second half reaction, it can then transfer the acetyl group from AcAMP to the sulfhydryl group of CoA, forming …		Cj1537c	0.0132465	0.0263389	0.0355002	0.0250285	612	0.0213444	0.0181699	0.0153921	0.0183021	659		Cj1537c	0.7313		0.384782
Cj1538c	J7QYV9		YP_002344910.1	331	anion uptake ABC transporter ATP-binding protein	Cytoplasmic membrane	7.88	P	ABC transporter, ATP-binding protein		Cj1538c	0.00164067	0	0	0.00054689	1318	0.0134525	0	0	0.00448416	1018		Cj1538c	8.1994		0.376025
Cj1540	J7RSM3		YP_002344912.1	269	periplasmic protein	Unknown	0	H	PBP superfamily domain		Cj1540	0.2908	0.232901	0.0878529	0.203851	112	0.040982	0.0238201	0.0495469	0.0381164	426		Cj1540	0.187		0.116338
Cj1541	J7RDK5		YP_002344913.1	255	LamB/YcsF family protein	Cytoplasmic	8.96	S	Belongs to the UPF0271 (lamB) family		Cj1541	0.0455708	0.0287056	0.044991	0.0397558	468	0.0142018	0.0152621	0.0163164	0.0152601	718		Cj1541	0.3838		0.0663948
Cj1542	J7S1H3		YP_002344914.1	246	allophanate hydrolase subunit 1	Cytoplasmic	9.97	E	Carboxyltransferase domain, subdomain C and D		Cj1542	0.00880984	0.00852861	0.00762697	0.00832181	991	0.0704109	0	0.00584223	0.0254177	554		Cj1542	3.0544		0.390133
Cj1543	J7QYW1		YP_002344915.1	321	allophanate hydrolase subunit 2	Cytoplasmic	9.97	E	Allophanate hydrolase subunit 2		Cj1543	0.00995878	0.00460705	0.0062908	0.00695221	1044	0	0	0	0	ND		Cj1543	∞		0.149667
Cj1544c	J7S2W5		YP_002344916.1	298	integral membrane protein	Cytoplasmic membrane	10	EG	integral membrane protein		Cj1544c	0	0	0	0	ND	0	0	0	0	ND		Cj1544c	0		NA
Cj1545c	J7RSM6		YP_002344917.1	192	MdaB protein	Cytoplasmic	8.96	S	modulator of drug activity		Cj1545c	0.117449	0.104896	0.0665239	0.0962897	220	0.0357046	0.02128	0.0291358	0.0287068	520		Cj1545c	0.2981		0.0573769
Cj1546	J7RDK9		YP_002344918.1	115	transcriptional regulator	Unknown	0	K	Transcriptional regulator		Cj1546	0	0	0.229666	0.0765555	262	0	0	0	0	ND		Cj1546	∞		0.330757
Cj1547	J7S1H5		YP_002344919.1	149	lipocalin family protein	Unknown*	0	M	Lipocalin-like domain		Cj1547	0	0	0	0	ND	0	0	0.000177901	5.93004e-05	1215		Cj1547	∞		0.658027
Cj1548c	J7QYW5		YP_002344920.1	358	NADP-dependent alcohol dehydrogenase	Cytoplasmic	9.97	C	alcohol dehydrogenase		Cj1548c	0.100218	0.13424	0.0798974	0.104785	204	0.0732104	0.075769	0.0925052	0.0804949	241		Cj1548c	0.7682		0.28959
Cj1549c	J7S2W7	hsdR	YP_002344921.1	1031	type I restriction enzyme R protein	Cytoplasmic	8.96	V	Subunit R is required for both nuclease and ATPase activities, but not for modification		Cj1549c	0.197583	0.173172	0.00642083	0.125725	178	0.0328959	0.055676	0.00347761	0.0306831	497		Cj1549c	0.244		0.165758
Cj1550c	J7RSM9	rloH	YP_002344922.1	588	ATP/GTP-binding protein	Cytoplasmic	8.96	L	AAA ATPase domain		Cj1550c	0.00382766	0.012959	0.0152351	0.0106739	891	0.0360513	0.0293637	0.00671314	0.0240427	571		Cj1550c	2.2525		0.303312
Cj1551c	J7RDL3	hsdS	YP_002344923.1	380	type I restriction enzyme S protein	Cytoplasmic	8.96	V	Type I restriction modification DNA specificity domain		Cj1551c	0.00823706	0.0110156	0.00852524	0.00925931	953	0.0204479	0.0143579	0.0149104	0.0165721	686		Cj1551c	1.7898		0.171749
Cj1552c	J7S1H7	mloB	YP_002344924.1	488	hypothetical protein Cj1552c	Cytoplasmic	8.96	K	Putative DNA-binding domain		Cj1552c	0.00286909	0.00666249	0.0073121	0.00561456	1097	0.00232164	0.00283179	0.00731557	0.00415633	1030		Cj1552c	0.7403		0.47687
Cj1553c	J7QYX0	hsdM	YP_002344925.1	500	type I restriction enzyme M protein	Cytoplasmic	8.96	V	type I restriction-modification system		Cj1553c	0.0150543	0.00764742	0.00640728	0.00970299	928	0.00964003	0.0124849	0.00609446	0.00940645	854		Cj1553c	0.9694		0.638305
Cj1555c	J7S2W9		YP_002344926.1	211	hypothetical protein Cj1555c	Cytoplasmic	8.96	S	NAD(P)H-binding		Cj1555c	0.0833337	0.0627595	0.0107114	0.0522682	371	0.0262918	0.0164105	0.0188453	0.0205159	621		Cj1555c	0.3925		0.218846
Cj1556	J7RSN3		YP_002344927.1	110	transcriptional regulator	Cytoplasmic	9.97	K	Transcriptional regulator		Cj1556	0	0.00302218	0.00213897	0.00172038	1257	0	0	0	0	ND		Cj1556	∞		0.452434
Cj1561	J7QYX4					Unknown	0	K	Transcriptional regulator		Cj1561	0	0	0	0	ND	0	0	0	0	ND		Cj1561	0		NA
Cj1562	J7S2X2					Unknown	0	K	Transcriptional regulator		Cj1562	0	0.00163842	0.0141896	0.005276	1120	0	0.00217333	0.00726056	0.00314463	1073		Cj1562	0.596		0.454961
Cj1563c	J7RSN5		YP_002344932.1	143	transcriptional regulator	Unknown	0	K	MerR family regulatory protein		Cj1563c	0.00607049	0.0151919	0.00767686	0.0096464	936	0.0156247	0.027966	0.018025	0.0205386	620		Cj1563c	2.1291		0.0744076
Cj1564	J7RDM0		YP_002344933.1	662	methyl-accepting chemotaxis signal transduction protein	Unknown*	0	NT	methyl-accepting chemotaxis protein		Cj1564	0.69126	1.10386	1.20321	0.999445	14	1.76701	2.02648	1.89446	1.89598	5		Cj1564	1.897		0.0328712
Cj1565c	J7S1I1	pflA	YP_002344934.1	788	paralysed flagellum protein	Cytoplasmic	8.96	N	Paralysed flagella protein		Cj1565c	0.00866024	0.0127473	0.012777	0.0113948	873	0.0226731	0.0233332	0.0198397	0.0219487	601		Cj1565c	1.9262		0.0972541
Cj1566c	J7QYX8	nuoN	YP_002344935.1	462	NADH-quinone oxidoreductase I subunit N	Cytoplasmic membrane	10	C	NDH-1 shuttles electrons from NADH, via FMN and iron- sulfur (Fe-S) centers, to quinones in the respiratory chain. The immediate electron acceptor for the enzyme in this species is believed to be ubiquinone. Couples the redox reaction to proton translocation (for every two electrons transferred, four hydrogen ions are translocated across the cytoplasmic membrane), and thus conserves the redox ene…		Cj1566c	0	0	0	0	ND	0	0	0	0	ND		Cj1566c	0		NA
Cj1567c	J7S2X3	nuoM	YP_002344936.1	495	NADH-quinone oxidoreductase I subunit M	Cytoplasmic membrane	10	C	COG1008 NADH ubiquinone oxidoreductase subunit 4 (chain M)		Cj1567c	0.022076	0.0253421	0.033554	0.0269907	579	0	0	0.00181934	0.000606448	1205		Cj1567c	0.0225	2	0.0354526
Cj1568c	J7RSN8	nuoL	YP_002344937.1	596	NADH-quinone oxidoreductase subunit L	Cytoplasmic membrane	10	CP	COG1009 NADH ubiquinone oxidoreductase subunit 5 (chain L) Multisubunit Na H antiporter MnhA subunit		Cj1568c	0.00707509	0.0117112	0.0214185	0.0134016	813	0.155782	0.159571	0	0.105118	188		Cj1568c	7.8437		0.210017
Cj1570c	J7S1I4	nuoJ	YP_002344939.1	172	NADH-quinone oxidoreductase subunit J	Cytoplasmic membrane	10	C	Belongs to the complex I subunit 6 family		Cj1570c	0.00632859	0.00444995	0.0047083	0.00516228	1127	0.00440657	0	0	0.00146886	1159		Cj1570c	0.2845		0.279533
Cj1571c	J7QYY3	nuoI	YP_002344940.1	213	NADH-quinone oxidoreductase subunit I	Cytoplasmic*	9.12	C	NDH-1 shuttles electrons from NADH, via FMN and iron- sulfur (Fe-S) centers, to quinones in the respiratory chain. The immediate electron acceptor for the enzyme in this species is believed to be ubiquinone. Couples the redox reaction to proton translocation (for every two electrons transferred, four hydrogen ions are translocated across the cytoplasmic membrane), and thus conserves the redox ene…		Cj1571c	0.0245973	0.0234631	0.0277927	0.0252844	607	0.017651	0.0298155	0.0374916	0.0283194	525		Cj1571c	1.12		0.465398
Cj1572c	J7S2X6	nuoH	YP_002344941.1	332	NADH-quinone oxidoreductase subunit H	Cytoplasmic membrane	10	C	NDH-1 shuttles electrons from NADH, via FMN and iron- sulfur (Fe-S) centers, to quinones in the respiratory chain. The immediate electron acceptor for the enzyme in this species is believed to be ubiquinone. Couples the redox reaction to proton translocation (for every two electrons transferred, four hydrogen ions are translocated across the cytoplasmic membrane), and thus conserves the redox ene…		Cj1572c	0	0	0	0	ND	0	0	0	0	ND		Cj1572c	0		NA
Cj1573c	J7RSP2	nuoG	YP_002344942.1	820	NADH-quinone oxidoreductase subunit G	Cytoplasmic*	9.12	C	COG1034 NADH dehydrogenase NADH ubiquinone oxidoreductase 75 kD subunit (chain G)		Cj1573c	0.026295	0.0613991	0.0656962	0.0511301	382	0.175755	0.178303	0.163491	0.172516	123		Cj1573c	3.3741	13	0.0328712
Cj1574c	J7RDM7		YP_002344943.1	230	hypothetical protein Cj1574c	Cytoplasmic	8.96	C	ATP synthesis coupled electron transport		Cj1574c	0.0314409	0.0267663	0.0267422	0.0283164	569	0.0174349	0.00781741	0.00838556	0.0112126	812		Cj1574c	0.396	70	0.0449583
Cj1575c	J7S1I6		YP_002344944.1	75	hypothetical protein Cj1575c	Unknown	0	S	putative NADH-ubiquinone oxidoreductase chain E		Cj1575c	0.0137018	0.0123815	0.00761551	0.011233	878	0.0418565	0.0212312	0.0309549	0.0313475	488		Cj1575c	2.7907		0.0930969
Cj1576c	J7QYY8	nuoD	YP_002344945.1	408	NADH-quinone oxidoreductase subunit D	Cytoplasmic*	9.12	C	NDH-1 shuttles electrons from NADH, via FMN and iron- sulfur (Fe-S) centers, to quinones in the respiratory chain. The immediate electron acceptor for the enzyme in this species is believed to be ubiquinone. Couples the redox reaction to proton translocation (for every two electrons transferred, four hydrogen ions are translocated across the cytoplasmic membrane), and thus conserves the redox ene…		Cj1576c	0.0358444	0.0473862	0.0441145	0.0424484	453	0.061704	0.0611561	0.0701106	0.0643236	289		Cj1576c	1.5153		0.0573328
Cj1577c	J7S2X9	nuoC	YP_002344946.1	264	NADH-quinone oxidoreductase subunit C	Cytoplasmic	9.97	C	NDH-1 shuttles electrons from NADH, via FMN and iron- sulfur (Fe-S) centers, to quinones in the respiratory chain		Cj1577c	0.0338944	0.0189794	0.0307103	0.0278614	574	0.0724437	0	0.00194827	0.0247973	562		Cj1577c	0.89		0.608689
Cj1578c	J7RSP5	nuoB	YP_002344947.1	167	NADH-quinone oxidoreductase subunit B	Cytoplasmic membrane	9.82	C	NDH-1 shuttles electrons from NADH, via FMN and iron- sulfur (Fe-S) centers, to quinones in the respiratory chain. The immediate electron acceptor for the enzyme in this species is believed to be ubiquinone. Couples the redox reaction to proton translocation (for every two electrons transferred, four hydrogen ions are translocated across the cytoplasmic membrane), and thus conserves the redox ene…		Cj1578c	0	0.00362028	0.00104641	0.00155556	1268	0.0112473	0.0174546	0.0117275	0.0134765	756		Cj1578c	8.6634		0.0663132
Cj1579c	J7RDN0	nuoA	YP_002344948.1	129	NADH-quinone oxidoreductase subunit A	Cytoplasmic membrane	10	C	NDH-1 shuttles electrons from NADH, via FMN and iron- sulfur (Fe-S) centers, to quinones in the respiratory chain. The immediate electron acceptor for the enzyme in this species is believed to be ubiquinone. Couples the redox reaction to proton translocation (for every two electrons transferred, four hydrogen ions are translocated across the cytoplasmic membrane), and thus conserves the redox ene…		Cj1579c	0.0308791	0.028645	0.0204879	0.0266707	582	0.0433284	0.033189	0.0481783	0.0415652	402		Cj1579c	1.5585		0.160672
Cj1580c	J7S1I8		YP_002344949.1	221	peptide ABC transporter ATP-binding protein	Cytoplasmic membrane	7.88	E	abc transporter atp-binding protein		Cj1580c	0	0	0	0	ND	0	0	0	0	ND		Cj1580c	0		NA
Cj1581c	J7QYZ1		YP_002344950.1	236	peptide ABC transporter ATP-binding protein	Cytoplasmic membrane	9.82	EP	ABC transporter, ATP-binding protein		Cj1581c	0.0652769	0.0738763	0.00966215	0.0496051	394	0.0094712	0.00420513	0	0.00455878	1015		Cj1581c	0.0919		0.124998
Cj1583c	J7RSP8		YP_002344952.1	314	peptide ABC transporter permease	Cytoplasmic membrane	10	P	ABC transporter permease		Cj1583c	0	0	0	0	ND	0	0	0	0	ND		Cj1583c	0		NA
Cj1584c	J7RDN3		YP_002344953.1	511	peptide ABC transporter substrate-binding protein	Periplasmic	9.44	E	Abc transporter		Cj1584c	0.0115657	0.014832	0.0217194	0.016039	757	0.00734715	0.00995701	0.00424914	0.00718443	929		Cj1584c	0.4479		0.195021
Cj1585c	J7S1J0		YP_002344954.1	923	oxidoreductase	Cytoplasmic	9.97	C	D-lactate dehydrogenase		Cj1585c	0.00673727	0.0105578	0.0135483	0.0102811	906	0.0132311	0.0144491	0.0214019	0.0163607	693		Cj1585c	1.5913		0.16681
Cj1586	J7QYZ5	cgb	YP_002344955.1	140	single domain hemoglobin	Cytoplasmic	9.97	C	Belongs to the globin family		Cj1586	0.0145522	0.023522	0.00610039	0.0147249	783	0.00557416	0	0.00722524	0.00426647	1023		Cj1586	0.2897		0.25326
Cj1587c	J7S2Y4		YP_002344956.1	543	multidrug ABC transporter permease/ATP-binding protein	Cytoplasmic membrane	10	V	ABC transporter, ATP-binding protein		Cj1587c	0	0	0	0	ND	0	0	0.00603971	0.00201324	1132		Cj1587c	∞		0.451369
Cj1588c	J7RSQ2		YP_002344957.1	431	MFS transport protein	Cytoplasmic membrane	10	EGP	proline betaine transporter		Cj1588c	0	0	0	0	ND	0	0	0	0	ND		Cj1588c	0		NA
Cj1589	J7RDN7		YP_002344958.1	265	hypothetical protein Cj1589	Cytoplasmic	8.96	S	Metallo-beta-lactamase superfamily		Cj1589	0	0	0.00177136	0.000590453	1317	0	0	0	0	ND		Cj1589	∞		0.58658
Cj1590	J7S1J2	infA	YP_002344959.1	72	translation initiation factor IF-1	Cytoplasmic	10	J	One of the essential components for the initiation of protein synthesis. Stabilizes the binding of IF-2 and IF-3 on the 30S subunit to which N-formylmethionyl-tRNA(fMet) subsequently binds. Helps modulate mRNA selection, yielding the 30S pre- initiation complex (PIC). Upon addition of the 50S ribosomal subunit IF-1, IF-2 and IF-3 are released leaving the mature 70S translation initation complex		Cj1590	0.00644986	0.00366265	0	0.00337084	1202	0.00596527	0	0	0.00198842	1135		Cj1590	0.5899		0.492944
Cj1592	J7S2Y7	rpsM	YP_002344961.1	121	30S ribosomal protein S13	Cytoplasmic	9.97	J	Located at the top of the head of the 30S subunit, it contacts several helices of the 16S rRNA. In the 70S ribosome it contacts the 23S rRNA (bridge B1a) and protein L5 of the 50S subunit (bridge B1b), connecting the 2 subunits		Cj1592	0.175433	0.158964	0.127655	0.154017	149	0.151918	0.116086	0.120548	0.129517	153		Cj1592	0.8409		0.13673
Cj1593	J7RSQ4	rpsK	YP_002344962.1	130	30S ribosomal protein S11	Cytoplasmic	9.26	J	Located on the platform of the 30S subunit, it bridges several disparate RNA helices of the 16S rRNA. Forms part of the Shine-Dalgarno cleft in the 70S ribosome		Cj1593	0.115874	0.111286	0.102118	0.109759	198	0.103989	0.114895	0.0219158	0.0802664	244		Cj1593	0.7313		0.294815
Cj1594	J7RDP1	rpsD	YP_002344963.1	208	30S ribosomal protein S4	Cytoplasmic	9.97	J	One of the primary rRNA binding proteins, it binds directly to 16S rRNA where it nucleates assembly of the body of the 30S subunit		Cj1594	0.286426	0.254351	0.253481	0.264752	79	0.583665	0.546446	0.626662	0.585591	29		Cj1594	2.2118	36	0.0328712
Cj1595	J7S1J5	rpoA	YP_002344964.1	337	DNA-directed RNA polymerase subunit alpha	Cytoplasmic	9.97	K	DNA-dependent RNA polymerase catalyzes the transcription of DNA into RNA using the four ribonucleoside triphosphates as substrates		Cj1595	0.222715	0.219322	0.223927	0.221988	102	0.392511	0.399323	0.261808	0.351214	54		Cj1595	1.5821		0.103368
Cj1596	J7QZ04	rplQ	YP_002344965.1	117	50S ribosomal protein L17	Cytoplasmic	9.97	J	ribosomal protein L17		Cj1596	0.144967	0.262204	0.128926	0.178699	129	0.135306	0.0536214	0.0553701	0.0814325	237		Cj1596	0.4557		0.204613
Cj1597	J7S2Y9	hisG	YP_002344966.1	299	ATP phosphoribosyltransferase	Cytoplasmic	9.97	F	Catalyzes the condensation of ATP and 5-phosphoribose 1- diphosphate to form N'-(5'-phosphoribosyl)-ATP (PR-ATP). Has a crucial role in the pathway because the rate of histidine biosynthesis seems to be controlled primarily by regulation of HisG enzymatic activity		Cj1597	0.0892907	0.128001	0.0717127	0.0963347	219	0.0436013	0.0452409	0.0521623	0.0470015	363		Cj1597	0.4879		0.10998
Cj1598	J7RSQ7	hisD	YP_002344967.1	428	histidinol dehydrogenase	Cytoplasmic	9.97	E	Catalyzes the sequential NAD-dependent oxidations of L- histidinol to L-histidinaldehyde and then to L-histidine		Cj1598	0.0561419	0.0755641	0.0679243	0.0665435	307	0.0238212	0.0354076	0.0389621	0.0327303	471		Cj1598	0.4919	86	0.0333309
Cj1599	J7RDP5	hisB	YP_002344968.1	352	bifunctional imidazole glycerol-phosphate dehydratase/histidinol phosphatase	Cytoplasmic	9.97	E	Imidazoleglycerol-phosphate dehydratase		Cj1599	0.0190554	0.0127182	0.0124178	0.0147305	782	0.0117421	0	0.00884391	0.006862	938		Cj1599	0.4658		0.159904
Cj1600	J7S1J8	hisH	YP_002344969.1	195	imidazole glycerol phosphate synthase subunit HisH	Cytoplasmic	9.26	E	IGPS catalyzes the conversion of PRFAR and glutamine to IGP, AICAR and glutamate. The HisH subunit provides the glutamine amidotransferase activity that produces the ammonia necessary to HisF for the synthesis of IGP and AICAR		Cj1600	0.0181568	0.102046	0.0150741	0.0450923	424	0.0112925	0.0104982	0.0112749	0.0110219	817		Cj1600	0.2444		0.288915
Cj1601	J7QZ08	hisA	YP_002344970.1	243	1-(5-phosphoribosyl)-5	Cytoplasmic	9.97	E	1-(5-phosphoribosyl)-5- (5-phosphoribosylamino)methylideneamino imidazole-4-carboxamide isomerase		Cj1601	0.0297357	0.0220577	0.018561	0.0234515	627	0.00995298	0	0	0.00331766	1068		Cj1601	0.1415	16	0.0353059
Cj1602	J7S2Z1		YP_002344971.1	318	hypothetical protein Cj1602	Unknown*	0	S	protein conserved in bacteria		Cj1602	0.0214894	0.0186629	0.0168501	0.0190008	697	0.00508998	0	0.0103812	0.00515705	996		Cj1602	0.2714		0.0992252
Cj1603	J7RSR0	hisF	YP_002344972.1	255	imidazole glycerol phosphate synthase subunit HisF	Cytoplasmic	9.97	E	IGPS catalyzes the conversion of PRFAR and glutamine to IGP, AICAR and glutamate. The HisF subunit catalyzes the cyclization activity that produces IGP and AICAR from PRFAR using the ammonia provided by the HisH subunit		Cj1603	0.0293424	0.0285599	0.0184437	0.0254486	604	0.0370962	0.0145993	0.0162196	0.0226384	590		Cj1603	0.8896		0.508005
Cj1604	J7RDP8	hisI	YP_002344973.1	207	bifunctional phosphoribosyl-AMP cyclohydrolase/phosphoribosyl-ATP pyrophosphatase	Cytoplasmic	9.97	E	Histidine biosynthesis bifunctional protein hisIE		Cj1604	0.0392858	0.0359226	0.0383767	0.0378617	485	0.0244383	0.0178229	0.0192786	0.0205133	622		Cj1604	0.5418		0.0418428
Cj1605c	J7S1K2	dapD	YP_002344974.1	386	2,3,4,5-tetrahydropyridine-2,6-carboxylate N-succinyltransferase	Cytoplasmic	9.97	E	Catalyzes the conversion of the cyclic tetrahydrodipicolinate (THDP) into the acyclic N-succinyl-L-2- amino-6-oxopimelate using succinyl-CoA		Cj1605c	0.109484	0.0960981	0.0916555	0.0990792	210	0.0691786	0.0835511	0.0970041	0.0832446	231		Cj1605c	0.8402		0.289995
Cj1606c	J7QZ13	mrp	YP_002344975.1	368	ATP/GTP-binding protein	Cytoplasmic	8.96	D	Binds and transfers iron-sulfur (Fe-S) clusters to target apoproteins. Can hydrolyze ATP		Cj1606c	0.0996921	0.107286	0.0852326	0.0974035	215	0.092645	0.14193	0.119371	0.117982	166		Cj1606c	1.2113		0.237244
Cj1607	J7S2Z4	ispDF	YP_002344976.1	371	bifunctional 2-C-methyl-D-erythritol 4-phosphate cytidylyltransferase/2-C-methyl-D-erythritol 2,4-cyclodiphosphate synthase	Cytoplasmic	9.97	I	Bifunctional enzyme that catalyzes the formation of 4- diphosphocytidyl-2-C-methyl-D-erythritol from CTP and 2-C-methyl- D-erythritol 4-phosphate (MEP) (IspD), and catalyzes the conversion of 4-diphosphocytidyl-2-C-methyl-D-erythritol 2- phosphate (CDP-ME2P) to 2-C-methyl-D-erythritol 2,4- cyclodiphosphate (ME-CPP) with a corresponding release of cytidine 5-monophosphate (CMP) (IspF)		Cj1607	0.0135513	0.0149268	0.0156301	0.0147028	784	0.0106372	0.00823863	0.0125531	0.0104763	831		Cj1607	0.7125		0.253114
Cj1608	J7RSR3		YP_002344977.1	295	two-component regulator	Unknown	0	T	response regulator		Cj1608	0.0190438	0.00984249	0.0193352	0.0160738	754	0.00478348	0.00372484	0	0.0028361	1094		Cj1608	0.1764		0.104081
Cj1609	J7RDQ2		YP_002344978.1	386	sulfate adenylyltransferase	Cytoplasmic	8.96	P	sulfate adenylyltransferase		Cj1609	0.211146	0.0353177	0.0310853	0.0925162	225	0.0364259	0.0760705	0.0283015	0.0469326	364		Cj1609	0.5073		0.412577
Cj1610	J7S1K5	pgpA	YP_002344979.1	166	phosphatidylglycerophosphatase	Cytoplasmic membrane	10	I	Lipid phosphatase which dephosphorylates phosphatidylglycerophosphate (PGP) to phosphatidylglycerol (PG)		Cj1610	0	0	0	0	ND	0	0	0	0	ND		Cj1610	0		NA
Cj1611	J7QZ18	rpsT	YP_002344980.1	87	30S ribosomal protein S20	Unknown	0	J	Binds directly to 16S ribosomal RNA		Cj1611	0.181638	0.219567	0.121815	0.17434	132	0.0948273	0	0.0230263	0.0392845	420		Cj1611	0.2253		0.0895528
Cj1612	J7S2Z7	prfA	YP_002344981.1	355	peptide chain release factor 1	Cytoplasmic	10	J	Peptide chain release factor 1 directs the termination of translation in response to the peptide chain termination codons UAG and UAA		Cj1612	0.0166727	0.0161764	0.0164892	0.0164461	749	0.02903	0.0171854	0.00692388	0.0177131	668		Cj1612	1.077		0.597275
Cj1613c	J7RSR6		YP_002344982.1	251	pyridoxamine 5\'-phosphate oxidase	Cytoplasmic	8.96	P	Heme iron utilization protein		Cj1613c	0.0345533	0.0240377	0.0299745	0.0295218	557	0.0105268	0.00990212	0.00594863	0.00879251	879		Cj1613c	0.2978		0.0516418
Cj1614	J7RDQ6	chuA	YP_002344983.1	709	hemin uptake system outer membrane receptor	Outer membrane	10	P	TonB dependent receptor		Cj1614	0	0	0	0	ND	0	0.00489987	0.0104173	0.00510572	999		Cj1614	∞		0.279128
Cj1617	J7S2Z9	chuD	YP_002344986.1	268	hemin uptake system substrate-binding protein	Unknown*	0	P	periplasmic		Cj1617	0	0	0	0	ND	0	0	0	0	ND		Cj1617	0		NA
Cj1618c	J7RSR7		YP_002344987.1	305	radical SAM domain-containing protein	Cytoplasmic	8.96	S	Radical SAM		Cj1618c	0.00251685	0	0	0.000838951	1303	0	0	0	0	ND		Cj1618c	∞		0.555731
Cj1619	J7RDR2	kgtP	YP_002344988.1	419	alpha-ketoglutarate permease	Cytoplasmic membrane	10	EGP	Alpha-ketoglutarate permease		Cj1619	0	0	0	0	ND	0	0	0	0	ND		Cj1619	0		NA
Cj1620c	J7S1L1	mutY	YP_002344989.1	339	A/G-specific adenine glycosylase	Cytoplasmic	9.97	L	a g-specific adenine glycosylase		Cj1620c	0.00116155	0.00144188	0.00114142	0.00124829	1278	0	0.0184088	0	0.00613626	965		Cj1620c	4.9158		0.399571
Cj1621	J7QZ24		YP_002344990.1	250	periplasmic protein	Extracellular	9.65	S	Membrane		Cj1621	0.054413	0.0420945	0.0479103	0.0481393	407	0.138836	0.126085	0.116813	0.127244	157		Cj1621	2.6433	24	0.0328712
Cj1622	J7S302	ribD	YP_002344991.1	336	riboflavin-specific deaminase/reductase	Cytoplasmic	9.97	H	riboflavin biosynthesis protein		Cj1622	0.0594954	0.0279622	0.0350291	0.0408289	463	0.090739	0.0850172	0.0905747	0.088777	217		Cj1622	2.1744	40	0.0426326
Cj1623	J7RSS0		YP_002344992.1	173	membrane protein	Cytoplasmic membrane	9.82	0			Cj1623	0.00800392	0	0.0044925	0.00416547	1167	0.0132405	0.00926592	0	0.00750215	914		Cj1623	1.801		0.418298
Cj1624c	J7RDR7	sdaA	YP_002344993.1	454	L-serine dehydratase	Cytoplasmic	9.26	E	L-serine deaminase		Cj1624c	0.0648469	0.0826721	0.147044	0.0981877	212	0.0685564	0.078121	0.0835733	0.0767502	258		Cj1624c	0.7817		0.32947
Cj1625c	J7S1L4	sdaC	YP_002344994.1	416	amino acid transporter	Cytoplasmic membrane	10	E	serine transporter		Cj1625c	0.0503833	0.0547213	0.10315	0.0694182	296	0.054367	0.0514406	0.0158452	0.0405509	416		Cj1625c	0.5842		0.332091
Cj1626c	J7QZ29		YP_002344995.1	138	membrane protein	Unknown	0	S	Putative beta-lactamase-inhibitor-like, PepSY-like		Cj1626c	0.0357257	0.0255558	0	0.0204271	671	0.019909	0.0144202	0.0319642	0.0220978	599		Cj1626c	1.0818		0.623854
Cj1627c	J7S305		YP_002344996.1	247	hypothetical protein Cj1627c	Cytoplasmic	8.96	S	chaperone-mediated protein folding		Cj1627c	0	0.225915	0.00408963	0.0766681	261	0.0274339	0.00598335	0.0040103	0.0124759	779		Cj1627c	0.1627		0.374316
Cj1628	J7RSS3	exbB2	YP_002344997.1	141	ExbB/TolQ family transport protein	Cytoplasmic membrane	10	U	TonB system transport protein ExbB		Cj1628	0	0	0	0	ND	0	0	0	0	ND		Cj1628	0		NA
Cj1629	J7RDS2	exbD2	YP_002344998.1	129	ExbD/TolR family transport protein	Unknown	0	U	TonB system transport protein ExbD		Cj1629	0.0436955	0	0	0.0145652	786	0.0669182	0	0	0.0223061	596		Cj1629	1.5315		0.339629
Cj1631c	J7QZ34		YP_002345000.1	289	hypothetical protein Cj1631c	Outer membrane	9.49	0			Cj1631c	0.00641931	0.0159376	0.00816476	0.0101739	911	0.0180047	0.0175154	0	0.01184	799		Cj1631c	1.1638		0.564677
Cj1633	J7RSS5		YP_002345002.1	327	ATP-binding protein	Cytoplasmic	8.96	D	Thiamine biosynthesis protein (ThiI)		Cj1633	0.00493125	0.00806121	0.0119424	0.00831163	992	0.00985447	0.0107836	0.00967969	0.0101059	843		Cj1633	1.2159		0.466989
Cj1634c	J7RDS7	aroC	YP_002345003.1	362	chorismate synthase	Cytoplasmic	9.26	E	Catalyzes the anti-1,4-elimination of the C-3 phosphate and the C-6 proR hydrogen from 5-enolpyruvylshikimate-3-phosphate (EPSP) to yield chorismate, which is the branch point compound that serves as the starting substrate for the three terminal pathways of aromatic amino acid biosynthesis. This reaction introduces a second double bond into the aromatic ring system		Cj1634c	0.00781439	0.00410484	0.00480783	0.00557569	1099	0	0	0.00196505	0.000655016	1202		Cj1634c	0.1175		0.225885
Cj1635c	J7S1M0	rnc	YP_002345004.1	224	ribonuclease III	Cytoplasmic	9.97	J	Digests double-stranded RNA. Involved in the processing of primary rRNA transcript to yield the immediate precursors to the large and small rRNAs (23S and 16S). Processes some mRNAs, and tRNAs when they are encoded in the rRNA operon. Processes pre- crRNA and tracrRNA of type II CRISPR loci if present in the organism		Cj1635c	0.0571035	0.0748256	0.0559885	0.0626392	326	0.01059	0.0255682	0.022779	0.0196457	634		Cj1635c	0.3136	53	0.0337504
Cj1636c	J7QZ36	rnhA	YP_002345005.1	146	ribonuclease H	Unknown	0	L	Endonuclease that specifically degrades the RNA of RNA- DNA hybrids		Cj1636c	0	0.00152142	0.0133843	0.00496857	1136	0.00747824	0.00805719	0.0160519	0.0105291	830		Cj1636c	2.1191		0.190378
Cj1637c	J7S309		YP_002345006.1	328	periplasmic protein	Cytoplasmic	8.96	G	tetratricopeptide repeat		Cj1637c	0	0	0	0	ND	0.0102399	0.00665078	0.0158515	0.0109141	819		Cj1637c	∞		0.103368
Cj1638	J7RSS9	dnaG	YP_002345007.1	605	DNA primase	Cytoplasmic	9.97	L	RNA polymerase that catalyzes the synthesis of short RNA molecules used as primers for DNA polymerase during DNA replication		Cj1638	0.00421116	0.130717	0.00776475	0.0475641	412	0.0136519	0.018002	0.014127	0.0152603	717		Cj1638	0.3208		0.380195
Cj1639	J7RDT2		YP_002345008.1	90	NifU protein	Unknown	0	O	Nitrogen fixation protein NifU		Cj1639	0.00939835	0.00959828	0.00911681	0.00937115	949	0	0	0	0	ND		Cj1639	∞		0.0854085
Cj1640	J7S1M3		YP_002345009.1	183	hypothetical protein Cj1640	Cytoplasmic	8.96	0			Cj1640	0	0	0	0	ND	0	0	0	0	ND		Cj1640	0		NA
Cj1641	J7QZ42	murE	YP_002345010.1	427	UDP-N-acetylmuramoyl-L-alanyl-D-glutamate--2,6-diaminopimelate ligase	Cytoplasmic	8.96	M	Catalyzes the addition of meso-diaminopimelic acid to the nucleotide precursor UDP-N-acetylmuramoyl-L-alanyl-D-glutamate (UMAG) in the biosynthesis of bacterial cell-wall peptidoglycan		Cj1641	0.011058	0.0109785	0.012964	0.0116668	865	0.0118376	0.0138101	0.0122026	0.0126168	775		Cj1641	1.0814		0.549664
Cj1642	J7S312		YP_002345011.1	103	nucleoid-associated protein	Unknown	0	S	Binds to DNA and alters its conformation. May be involved in regulation of gene expression, nucleoid organization and DNA protection		Cj1642	0.000237781	0	0	7.92604e-05	1330	0	0	0	0	ND		Cj1642	∞		0.658027
Cj1643	J7RST1		YP_002345012.1	364	periplasmic protein	Unknown	0	M	Domain present in PSD-95, Dlg, and ZO-1/2.		Cj1643	0.0705966	0.0601764	0.0598794	0.0635508	322	0.0563974	0.050637	0.0477458	0.0515934	336		Cj1643	0.8118		0.0684359
Cj1644	J7RDT6	ispA	YP_002345013.1	281	geranyltranstransferase	Cytoplasmic	9.97	H	Belongs to the FPP GGPP synthase family		Cj1644	0.018547	0.0161168	0.0177267	0.0174635	726	0.0206096	0.0189302	0.00524722	0.014929	729		Cj1644	0.8549		0.49408
Cj1645	J7S1M6	tkt	YP_002345014.1	632	transketolase	Cytoplasmic	9.97	G	Catalyzes the transfer of a two-carbon ketol group from a ketose donor to an aldose acceptor, via a covalent intermediate with the cofactor thiamine pyrophosphate		Cj1645	0.0654489	0.103232	0.10176	0.0901471	234	0.0394364	0.0431995	0.0465868	0.0430742	389		Cj1645	0.4778		0.0588805
Cj1646	J7QZ46	iamB	YP_002345015.1	369	ABC transporter permease	Cytoplasmic membrane	10	Q	ABC-type transport system involved in resistance to organic solvents permease component		Cj1646	0	0	0	0	ND	0	0	0	0	ND		Cj1646	0		NA
Cj1647	J7S314	iamA	YP_002345016.1	240	ABC transporter ATP-binding protein	Cytoplasmic*	9.12	Q	abc transporter atp-binding protein		Cj1647	0.00899391	0.0755544	0.00234303	0.0289638	561	0.00504381	0	0	0.00168127	1152		Cj1647	0.058		0.298532
Cj1648	J7RST4		YP_002345017.1	296	ABC transporter substrate-binding protein	Unknown	0	Q	ABC-type transport system involved in resistance to organic solvents periplasmic component		Cj1648	0.00949033	0.0175509	0.0061325	0.0110579	883	0	0	0.00630565	0.00210188	1127		Cj1648	0.1901		0.225729
Cj1649	J7RDU1		YP_002345018.1	199	lipoprotein	Unknown	0	S	ABC-type transport auxiliary lipoprotein component		Cj1649	0.00544642	0.00471197	0	0.00338613	1200	0.0197257	0.00863566	0.0224798	0.016947	679		Cj1649	5.0048		0.141557
Cj1650	J7S1M9		YP_002345019.1	166	hypothetical protein Cj1650	Unknown	0	S	Flagellar FLiS export co-chaperone, HP1076		Cj1650	0	0	0	0	ND	0	0	0	0	ND		Cj1650	0		NA
Cj1651c	J7QZ51	map	YP_002345020.1	252	methionine aminopeptidase	Cytoplasmic	9.97	E	Methionine aminopeptidase		Cj1651c	0.0148238	0.0566154	0.0225453	0.0313282	536	0.0225552	0.0139096	0.0189112	0.0184587	654		Cj1651c	0.5892		0.372661
Cj1652c	J7S317	murI	YP_002345021.1	250	glutamate racemase	Cytoplasmic	8.96	M	Provides the (R)-glutamate required for cell wall biosynthesis		Cj1652c	0.0122836	0.0103043	0.0114913	0.0113597	875	0.00506782	0.0070031	0.00518625	0.00575239	979		Cj1652c	0.5064		0.182674
Cj1653c	J7RST6		YP_002345022.1	152	lipoprotein	Unknown	0	M	NlpC/P60 family		Cj1653c	0	0.00596743	0	0.00198914	1250	0.00405394	0	0	0.00135131	1167		Cj1653c	0.6793		0.608524
Cj1654c	J7RDU5	nhaA	YP_002345023.1	389	Na(+)/H(+) antiporter NhaA	Cytoplasmic membrane	10	P	Na( ) H( ) antiporter that extrudes sodium in exchange for external protons		Cj1654c	0.0082749	0	0	0.0027583	1220	0.150482	0	0	0.0501606	343		Cj1654c	18.1853		0.3308
Cj1655c	J7S1N2	nhaA1	YP_002345024.1	382	Na(+)/H(+) antiporter	Cytoplasmic membrane	10	P	Na( ) H( ) antiporter that extrudes sodium in exchange for external protons		Cj1655c	0	0	0	0	ND	0.00567735	0.00226096	0	0.0026461	1103		Cj1655c	∞		0.376975
Cj1656c	J7QZ55		YP_002345025.1	60	hypothetical protein Cj1656c	Unknown	0	S	Putative motility protein		Cj1656c	0	0	0.0152364	0.00507882	1130	0	0	0	0	ND		Cj1656c	∞		0.358893
Cj1658	J7S319		YP_002345026.1	696	iron permease	Cytoplasmic membrane	10	P	Iron permease, FTR1 family		Cj1658	0.00451759	0.00403976	0.00276935	0.00377557	1181	0.00578658	0.00611691	0.000843112	0.00424887	1024		Cj1658	1.1254		0.608689
Cj1659	J7RST9	p19	YP_002345027.1	179	hypothetical protein Cj1659	Unknown	0	P	Fe2+ transport protein		Cj1659	0.0166563	0.0291871	0.0160098	0.0206177	669	0.00751297	0	0.0197493	0.00908741	869		Cj1659	0.4408		0.291342
Cj1660	J7RDV0		YP_002345028.1	467	integral membrane protein	Cytoplasmic membrane	10	S	integral membrane protein		Cj1660	0	0	0	0	ND	0	0	0.0828513	0.0276171	528		Cj1660	∞		0.3308
Cj1661	J7S1N6		YP_002345029.1	430	ABC transporter permease	Cytoplasmic membrane	10	V	Abc transporter, permease protein		Cj1661	0	0	0	0	ND	0	0	0	0	ND		Cj1661	0		NA
Cj1662	J7QZ59		YP_002345030.1	372	integral membrane protein	Cytoplasmic membrane	10	V	ABC transporter, permease protein		Cj1662	0	0	0.00254228	0.000847428	1302	0	0	0	0	ND		Cj1662	∞		0.555731
Cj1663	J7S321		YP_002345031.1	217	ABC transporter ATP-binding protein	Cytoplasmic membrane	10	V	ABC transporter, ATP-binding protein		Cj1663	0.00585084	0.00435197	0.00315901	0.00445394	1157	0.0244088	0.0175092	0.0184868	0.0201349	626		Cj1663	4.5207		0.0508205
Cj1664	J7RSU3		YP_002345032.1	162	thiredoxin	Unknown	0	CO	Thioredoxin-like		Cj1664	0	0	0	0	ND	0	0	0.00371911	0.0012397	1171		Cj1664	∞		0.511174
Cj1665	J7RDV5		YP_002345033.1	167	lipoprotein thiredoxin	Cytoplasmic membrane	9.82	CO	AhpC/TSA family		Cj1665	0	0	0.0323135	0.0107712	888	0.00890734	0.0743112	0.00660494	0.0299412	509		Cj1665	2.7797		0.423799
Cj1666c	J7S1N9		YP_002345034.1	145	periplasmic protein	Unknown	0	S	Protein of unknown function, DUF		Cj1666c	0.00792931	0	0.00571562	0.00454831	1151	0	0	0	0	ND		Cj1666c	∞		0.279967
Cj1668c	J7S323		YP_002345036.1	138	periplasmic protein	Unknown	0	0			Cj1668c	0.0122404	0.0109829	0.00995685	0.0110601	882	0	0	0	0	ND		Cj1668c	∞		0.0687442
Cj1669c	J7RSU6		YP_002345037.1	282	ATP-dependent DNA ligase	Cytoplasmic	8.96	L	DNA ligase		Cj1669c	0	0	0	0	ND	0.0364135	0	0	0.0121378	792		Cj1669c	∞		0.332675
Cj1670c	J7RDW0	cgpA	YP_002345038.1	220	glycoprotein CpgA	Unknown	0	S	AMIN domain		Cj1670c	0.0357808	0.0409006	0.0431329	0.0399381	465	0.0069696	0.00843636	0	0.00513532	998		Cj1670c	0.1286	15	0.0348962
Cj1672c	J7QZ67	eno	YP_002345040.1	414	enolase	Cytoplasmic	10	G	Catalyzes the reversible conversion of 2- phosphoglycerate into phosphoenolpyruvate. It is essential for the degradation of carbohydrates via glycolysis		Cj1672c	0.169817	0.192601	0.176235	0.179551	128	0.110278	0.135269	0.175705	0.140417	145		Cj1672c	0.782		0.163026
Cj1673c	J7S325	recA	YP_002345041.1	343	recombinase A	Cytoplasmic	9.97	L	Can catalyze the hydrolysis of ATP in the presence of single-stranded DNA, the ATP-dependent uptake of single-stranded DNA by duplex DNA, and the ATP-dependent hybridization of homologous single-stranded DNAs. It interacts with LexA causing its activation and leading to its autocatalytic cleavage		Cj1673c	0.205092	0.0765351	0.0769354	0.119521	184	0.0465843	0.0485181	0.0531803	0.0494276	349		Cj1673c	0.4135		0.215118
Cj1674	J7RSV0		YP_002345042.1	286	hypothetical protein Cj1674	Cytoplasmic	8.96	H	Catalyzes the conversion of cyclic dehypoxanthine futalosine (cyclic DHFL) into 1,4-dihydroxy-6-naphthoate, a step in the biosynthesis of menaquinone (MK, vitamin K2)		Cj1674	0.0320269	0.017116	0.0159243	0.0216891	653	0.0273743	0.017681	0.0186622	0.0212392	611		Cj1674	0.9793		0.623226
Cj1676	J7S1P5	murB	YP_002345044.1	258	UDP-N-acetylenolpyruvoylglucosamine reductase	Cytoplasmic	8.96	M	cell wall formation		Cj1676	0.00491378	0.00623239	0.00684623	0.00599746	1078	0.00881878	0.00641188	0.00664895	0.0072932	924		Cj1676	1.216		0.503818
Cj1677	J7QZ71		YP_002345045.1	1120	lipoprotein	Unknown*	0	U	domain, Protein		Cj1677	0.398658	0	0.25679	0.218482	103	0	0	0.511873	0.170624	124		Cj1677	0.781		0.568167
Cj1679	J7S327		YP_002345046.1	584	hypothetical protein Cj1679	Cytoplasmic	8.96	M	Tetratricopeptide repeat		Cj1679	0.0200304	0.0211487	0.0186991	0.0199594	686	0.0106297	0.0135208	0.0162192	0.0134565	759		Cj1679	0.6742		0.180107
Cj1680c	J7RSV3		YP_002345047.1	255	periplasmic protein	Unknown	0	0			Cj1680c	0.00855328	0	0.00914416	0.00589915	1085	0.0173984	0.0207105	0.00287748	0.0136621	755		Cj1680c	2.3159		0.339784
Cj1681c	J7RDW9	cysQ	YP_002345048.1	254	3\'(2\'),5\'-bisphosphate nucleotidase	Cytoplasmic	9.26	P	Belongs to the inositol monophosphatase superfamily		Cj1681c	0.022041	0.0140086	0.0164551	0.0175016	725	0.00780577	0.00539573	0.0100562	0.00775256	908		Cj1681c	0.443		0.11027
Cj1682c	J7S1P9	gltA	YP_002345049.1	422	citrate synthase	Cytoplasmic	9.97	H	Belongs to the citrate synthase family		Cj1682c	0.21186	0.212309	0.225509	0.216559	104	0.273867	0.358455	0.379419	0.337247	58		Cj1682c	1.5573		0.0632807
Cj1684c	J7QZ76		YP_002345050.1	391	transmembrane transport protein	Cytoplasmic membrane	10	P	Na H antiporter		Cj1684c	0	0	0	0	ND	0	0	0	0	ND		Cj1684c	0		NA
Cj1685c	J7S328	bioB	YP_002345051.1	278	biotin synthase	Cytoplasmic	9.97	H	Catalyzes the conversion of dethiobiotin (DTB) to biotin by the insertion of a sulfur atom into dethiobiotin via a radical- based mechanism		Cj1685c	0.0261709	0.0196119	0.0243341	0.0233723	628	0.00197689	0	0	0.000658964	1201		Cj1685c	0.0282	3	0.0348962
Cj1686c	J7RSV7	topA	YP_002345052.1	700	DNA topoisomerase I	Cytoplasmic	9.97	L	Releases the supercoiling and torsional tension of DNA, which is introduced during the DNA replication and transcription, by transiently cleaving and rejoining one strand of the DNA duplex. Introduces a single-strand break via transesterification at a target site in duplex DNA. The scissile phosphodiester is attacked by the catalytic tyrosine of the enzyme, resulting in the formation of a DNA-(5'…		Cj1686c	0.163006	0.0751804	0.0272345	0.0884736	237	0.0244582	0.0409187	0.0294098	0.0315956	484		Cj1686c	0.3571		0.25669
Cj1687	J7RDX2		YP_002345053.1	423	efflux protein	Cytoplasmic membrane	10	EGP	Major Facilitator Superfamily		Cj1687	0	0	0	0	ND	0	0	0	0	ND		Cj1687	0		NA
Cj1688c	J7S1Q3	secY	YP_002345054.1	421	protein translocase subunit SecY	Cytoplasmic membrane	10	U	The central subunit of the protein translocation channel SecYEG. Consists of two halves formed by TMs 1-5 and 6-10. These two domains form a lateral gate at the front which open onto the bilayer between TMs 2 and 7, and are clamped together by SecE at the back. The channel is closed by both a pore ring composed of hydrophobic SecY resides and a short helix (helix 2A) on the extracellular side of …		Cj1688c	0.0138748	0.0132489	0.0196024	0.0155754	766	0	0	0.0100938	0.0033646	1066		Cj1688c	0.216		0.0670994
Cj1689c	J7QZ80	rplO	YP_002345055.1	130	50S ribosomal protein L15	Cytoplasmic	9.26	J	Binds to the 23S rRNA		Cj1689c	0.25758	0.274689	0.22575	0.252673	86	0.251176	0.153455	0.125427	0.176686	119		Cj1689c	0.6993		0.149204
Cj1690c	J7S330	rpsE	YP_002345056.1	147	30S ribosomal protein S5	Cytoplasmic	9.97	J	Located at the back of the 30S subunit body where it stabilizes the conformation of the head with respect to the body		Cj1690c	0.213858	0.163776	0.174399	0.184011	125	0.337195	0.229948	0.238364	0.268502	78		Cj1690c	1.4592		0.0585455
Cj1691c	J7RSW0	rplR	YP_002345057.1	118	50S ribosomal protein L18	Cytoplasmic	9.26	J	This is one of the proteins that binds and probably mediates the attachment of the 5S RNA into the large ribosomal subunit, where it forms part of the central protuberance		Cj1691c	0.181192	0.182197	0.121651	0.16168	142	0.328241	0.193721	0.143384	0.221782	97		Cj1691c	1.3717		0.252388
Cj1692c	J7RDX7	rplF	YP_002345058.1	178	50S ribosomal protein L6	Cytoplasmic	9.26	J	This protein binds to the 23S rRNA, and is important in its secondary structure. It is located near the subunit interface in the base of the L7 L12 stalk, and near the tRNA binding site of the peptidyltransferase center		Cj1692c	0.326003	0.257821	0.256261	0.280028	68	0.188527	0.130525	0.164834	0.161295	127		Cj1692c	0.576		0.0328712
Cj1693c	J7S1Q6	rpsH	YP_002345059.1	131	30S ribosomal protein S8	Cytoplasmic	9.97	J	One of the primary rRNA binding proteins, it binds directly to 16S rRNA central domain where it helps coordinate assembly of the platform of the 30S subunit		Cj1693c	0.231623	0.210585	0.191369	0.211193	108	0.0872613	0.0789811	0.0751283	0.0804569	242		Cj1693c	0.381	65	0.0325816
Cj1694c	J7QZ85	rpsZ	YP_002345060.1	61	30S ribosomal protein S14	Cytoplasmic	9.26	J	Binds 16S rRNA, required for the assembly of 30S particles and may also be responsible for determining the conformation of the 16S rRNA at the A site		Cj1694c	0.027105	0.0371022	0.0229871	0.0290648	559	0.0151881	0.00645877	0.0112771	0.0109747	818		Cj1694c	0.3776		0.111719
Cj1695c	J7S332	rplE	YP_002345061.1	181	50S ribosomal protein L5	Cytoplasmic	9.97	J	This is 1 of the proteins that binds and probably mediates the attachment of the 5S RNA into the large ribosomal subunit, where it forms part of the central protuberance. In the 70S ribosome it contacts protein S13 of the 30S subunit (bridge B1b), connecting the 2 subunits		Cj1695c	0.403018	0.362042	0.302524	0.355861	52	0.385851	0.234762	0.24352	0.288044	71		Cj1695c	0.8094		0.152445
Cj1696c	J7RSW4	rplX	YP_002345062.1	77	50S ribosomal protein L24	Cytoplasmic	9.26	J	One of the proteins that surrounds the polypeptide exit tunnel on the outside of the subunit		Cj1696c	0.242169	0.184944	0.0697572	0.165623	137	0.0385522	0.0490213	0.00434657	0.03064	499		Cj1696c	0.185		0.0805898
Cj1697c	J7RDY2	rplN	YP_002345063.1	122	50S ribosomal protein L14	Cytoplasmic	9.26	J	Binds to 23S rRNA. Forms part of two intersubunit bridges in the 70S ribosome		Cj1697c	0.239868	0.215207	0.130089	0.195055	121	0.146299	0.12618	0.0754327	0.115971	169		Cj1697c	0.5946		0.0373624
Cj1698c	J7S1Q9	rpsQ	YP_002345064.1	83	30S ribosomal protein S17	Cytoplasmic	9.26	J	One of the primary rRNA binding proteins, it binds specifically to the 5'-end of 16S ribosomal RNA		Cj1698c	0.212095	0.195702	0.13235	0.180049	127	0.245268	0.130092	0.0857869	0.153716	132		Cj1698c	0.8537		0.360039
Cj1699c	J7QZ88	rpmC	YP_002345065.1	61	50S ribosomal protein L29	Unknown	0	J	Belongs to the universal ribosomal protein uL29 family		Cj1699c	0.174496	0.120285	0.034554	0.109778	197	0.0833868	0.0583614	0.0331597	0.0583026	309		Cj1699c	0.5311		0.169265
Cj1700c	J7S335	rplP	YP_002345066.1	141	50S ribosomal protein L16	Cytoplasmic	9.97	J	Binds 23S rRNA and is also seen to make contacts with the A and possibly P site tRNAs		Cj1700c	0.0817903	0.108836	0.0831269	0.091251	229	0.119361	0.0437528	0.0790962	0.0807367	240		Cj1700c	0.8848		0.529188
[truncated: 27 more rows]

## Sheet: Supplementary Table 1.B.
Supplementary Table 1.B. Significantly regulated proteins in the penicillin treated samples (Pen) compared to control samples. Color coding is shown in columns AL-AN, COG categories and localisation are detailed in columns AC-AG.												Normalised abundances												Differential expression_Control vs Pen				COG categories			Total numbers per category	By number of proteins		Percentage of the differentially expressed proteins by functional category in each population
[truncated: 132 more rows]
